# Supplementary material for: Deciphering of intra‐tumoural heterogeneity and the interplay between metastasis‐associated meta‐program and myofibroblasts in gastric cancer
Source: Clin Transl Med. 2025 Apr 28;15(5):e70319. doi: 10.1002/ctm2.70319 (PMC12035649; doi:10.1002/ctm2.70319)
Supplement: Supplementary file 9 — Supporting Information [file CTM2-15-e70319-s011.xlsx]

## Sheet: cohort
Sample_ID	cohort	Age	Gender	Location	Stage
G40T	GSE231540	34	M	Body	I
G41T	GSE231540	73	M	Body	III
G42T	GSE231540	70	M	Body	II
G43T	GSE231540	41	M	Body	III
G44T	GSE231540	42	M	Body	I
G45T	GSE231540	89	F	Antrum	I
G47T	GSE231540	87	M	Antrum	III
G48T	GSE231540	80	M	Body	I
G49T	GSE231540	62	F	Body	II
G50T	GSE231540	57	M	Body	I
G51T	GSE231540	32	F	Body	III
G52T	GSE231540	77	M	Body	I
G55T	GSE231540	73	M	Body	I
GSM5573472	GSE183904	62	M	Antrum	II
GSM5573487	GSE183904	74	M	Antrum	III
GSM5573491	GSE183904	86	F	Antrum	III
GSM5573470	GSE183904	83	M	Distal	III
GSM5573489	GSE183904	67	F	Body-Antrum	III
GSM5573467	GSE183904	74	M	Antrum	II
GSM5573475	GSE183904	73	M	Antrum	II
GSM5573477	GSE183904	69	M	N.A	IV
GSM5573501	GSE183904	56	F	Antrum	IV
GSM5573497	GSE183904	65	F	Antrum	I
GSM5573478	GSE183904	84	F	Antrum	I
GSM5573480	GSE183904	68	M	Antrum	II
GSM5573483	GSE183904	68	F	Antrum	II
GSM5573494	GSE183904	64	M	Body-Antrum	II
GSM5573481	GSE183904	88	M	Pylorus	III
GSM5573479	GSE183904	36	M	Cardia	III
GSM5573482	GSE183904	65	M	Cardia	III
GSM5573498	GSE183904	80	M	Antrum	III
GSM5573499	GSE183904	82	M	Antrum	III
GSM5573504	GSE183904	73	F	Antrum	III
GSM5573492	GSE183904	66	F	Antrum	I
GSM5573468	GSE183904	83	M	N.A	III
GSM5573493	GSE183904	70	F	Proximal	III
GSM5573505	GSE183904	60	M	Antrum	III
GSM5573495	GSE183904	55	M	Antrum	III
GSM5573473	GSE183904	71	M	N.A	IV
S42T	In house	70	M	cardia	III
S43T	In house	66	M	Body	III
S47T	In house	63	M	Antrum	I
S55T	In house	68	F	Antrum	III
S57T	In house	51	F	Antrum	I
