# Supplementary material for: Deciphering of intra‐tumoural heterogeneity and the interplay between metastasis‐associated meta‐program and myofibroblasts in gastric cancer
Source: Clin Transl Med. 2025 Apr 28;15(5):e70319. doi: 10.1002/ctm2.70319 (PMC12035649; doi:10.1002/ctm2.70319)
Supplement: Supplementary file 10 — Supporting Information [file CTM2-15-e70319-s007.xlsx]

## Sheet: Markergene of 13 maincelltypes
gene	p_val	avg_log2FC	pct.1	pct.2	p_val_adj	cluster
MZB1	0	5.28201	0.883	0.075	0	Plasma_cell
DERL3	0	5.34942	0.707	0.034	0	Plasma_cell
JCHAIN	0	6.04857	0.955	0.333	0	Plasma_cell
CD79A	0	1.4387	0.657	0.162	0	Plasma_cell
XBP1	0	2.6026	0.765	0.27	0	Plasma_cell
FKBP11	0	2.55467	0.642	0.153	0	Plasma_cell
IGHA2	0	6.42543	0.68	0.219	0	Plasma_cell
SEC11C	0	2.34251	0.66	0.211	0	Plasma_cell
IGHA1	0	6.34625	0.897	0.452	0	Plasma_cell
FKBP2	0	2.00808	0.632	0.201	0	Plasma_cell
HERPUD1	0	1.94435	0.876	0.487	0	Plasma_cell
PRDX4	0	2.25234	0.505	0.122	0	Plasma_cell
POU2AF1	0	2.67379	0.43	0.061	0	Plasma_cell
PIM2	0	1.86108	0.59	0.227	0	Plasma_cell
TNFRSF17	0	4.87709	0.375	0.014	0	Plasma_cell
SSR4	0	2.84419	0.938	0.579	0	Plasma_cell
HSP90B1	0	1.95842	0.853	0.494	0	Plasma_cell
RRBP1	0	1.3578	0.548	0.192	0	Plasma_cell
SSR3	0	1.63421	0.596	0.247	0	Plasma_cell
SLAMF7	0	2.4981	0.411	0.074	0	Plasma_cell
SDC1	0	3.24107	0.359	0.03	0	Plasma_cell
IGLL5	0	6.61513	0.338	0.012	0	Plasma_cell
JSRP1	0	5.30138	0.335	0.011	0	Plasma_cell
SELENOS	0	1.45273	0.528	0.206	0	Plasma_cell
DUSP5	0	2.31801	0.476	0.154	0	Plasma_cell
ANKRD28	0	2.24827	0.445	0.127	0	Plasma_cell
IGKC	0	4.56877	0.877	0.569	0	Plasma_cell
FCRL5	0	3.57007	0.327	0.02	0	Plasma_cell
ITM2C	0	1.42736	0.498	0.194	0	Plasma_cell
SDF2L1	0	1.53679	0.471	0.167	0	Plasma_cell
HDLBP	0	1.14588	0.483	0.196	0	Plasma_cell
SEL1L	0	2.0089	0.395	0.11	0	Plasma_cell
TXNDC11	0	2.1215	0.364	0.083	0	Plasma_cell
SPCS3	0	1.14933	0.525	0.255	0	Plasma_cell
PDIA4	0	1.38503	0.417	0.15	0	Plasma_cell
IGLC2	0	5.19026	0.641	0.377	0	Plasma_cell
UBE2J1	0	1.60024	0.441	0.178	0	Plasma_cell
HM13	0	1.0753	0.465	0.203	0	Plasma_cell
IGHG1	0	5.98012	0.448	0.187	0	Plasma_cell
PABPC4	0	1.26107	0.447	0.188	0	Plasma_cell
PLPP5	0	1.62636	0.366	0.107	0	Plasma_cell
PRDM1	0	1.40081	0.42	0.162	0	Plasma_cell
TRIB1	0	1.40738	0.347	0.089	0	Plasma_cell
SEL1L3	0	1.53688	0.38	0.123	0	Plasma_cell
IGLC3	0	5.18206	0.503	0.246	0	Plasma_cell
ELL2	0	1.07076	0.411	0.158	0	Plasma_cell
LINC02362	0	5.42938	0.247	0.006	0	Plasma_cell
SPAG4	0	3.37337	0.261	0.021	0	Plasma_cell
CREB3L2	0	1.99415	0.315	0.075	0	Plasma_cell
MANF	0	1.21951	0.421	0.182	0	Plasma_cell
SPCS2	0	1.05252	0.6	0.361	0	Plasma_cell
FNDC3B	0	1.43617	0.333	0.096	0	Plasma_cell
RAB30	0	2.15382	0.307	0.072	0	Plasma_cell
IGHG3	0	5.92207	0.387	0.157	0	Plasma_cell
SEC61A1	0	1.23367	0.355	0.127	0	Plasma_cell
TXNDC5	0	3.61833	0.253	0.026	0	Plasma_cell
IGHG4	0	5.31984	0.38	0.155	0	Plasma_cell
CRELD2	0	1.53141	0.33	0.106	0	Plasma_cell
MEF2C	0	0.710867	0.371	0.153	0	Plasma_cell
MYDGF	0	0.914297	0.441	0.226	0	Plasma_cell
LMAN1	0	1.07678	0.416	0.204	0	Plasma_cell
ATF4	0	0.56137	0.574	0.362	0	Plasma_cell
SEC61B	0	0.711345	0.679	0.468	0	Plasma_cell
TMED9	0	0.818267	0.44	0.23	0	Plasma_cell
CD38	0	1.50668	0.295	0.085	0	Plasma_cell
ERLEC1	0	1.26443	0.353	0.144	0	Plasma_cell
CPNE5	0	2.5617	0.24	0.031	0	Plasma_cell
TPD52	0	0.972456	0.334	0.131	0	Plasma_cell
PDK1	0	2.61983	0.242	0.039	0	Plasma_cell
GNG7	0	1.79942	0.256	0.056	0	Plasma_cell
SPCS1	0	0.889128	0.599	0.399	0	Plasma_cell
RPN2	0	0.834832	0.445	0.248	0	Plasma_cell
DNAJB9	0	0.984346	0.407	0.214	0	Plasma_cell
TRAM1	0	0.76689	0.459	0.268	0	Plasma_cell
EAF2	0	1.79573	0.253	0.063	0	Plasma_cell
CLPTM1L	0	1.6105	0.274	0.084	0	Plasma_cell
ZBP1	0	2.0157	0.236	0.046	0	Plasma_cell
MEI1	0	2.1974	0.233	0.045	0	Plasma_cell
HSH2D	0	1.3758	0.266	0.079	0	Plasma_cell
IGKV3-20	0	5.94987	0.278	0.092	0	Plasma_cell
ST6GAL1	0	1.31021	0.29	0.107	0	Plasma_cell
ACADVL	0	0.50863	0.395	0.213	0	Plasma_cell
CHPF	0	2.1583	0.22	0.038	0	Plasma_cell
GLCCI1	0	1.29996	0.276	0.096	0	Plasma_cell
SPATS2	0	2.1034	0.223	0.044	0	Plasma_cell
FBXW7	0	1.40409	0.265	0.087	0	Plasma_cell
ZBTB38	0	0.821271	0.353	0.179	0	Plasma_cell
TP53INP1	0	1.55216	0.264	0.092	0	Plasma_cell
FNDC3A	0	1.2728	0.274	0.103	0	Plasma_cell
SRPRB	0	1.34156	0.253	0.082	0	Plasma_cell
SYVN1	0	1.55352	0.236	0.066	0	Plasma_cell
IGKV1-5	0	5.81089	0.224	0.055	0	Plasma_cell
TXNDC15	0	1.27488	0.266	0.097	0	Plasma_cell
ADA2	0	1.45572	0.248	0.079	0	Plasma_cell
ARSA	0	1.39163	0.233	0.065	0	Plasma_cell
IGHM	0	4.56423	0.422	0.254	0	Plasma_cell
MANEA	0	2.59526	0.193	0.027	0	Plasma_cell
ERN1	0	1.11197	0.276	0.113	0	Plasma_cell
IGKV4-1	0	5.56613	0.221	0.059	0	Plasma_cell
COBLL1	0	1.81234	0.212	0.053	0	Plasma_cell
TOR3A	0	1.66503	0.236	0.077	0	Plasma_cell
MIR155HG	0	2.09032	0.23	0.073	0	Plasma_cell
EIF2AK3	0	1.57584	0.217	0.06	0	Plasma_cell
IGLV6-57	0	5.58534	0.18	0.023	0	Plasma_cell
CCPG1	0	1.04729	0.278	0.123	0	Plasma_cell
IGLV3-1	0	6.42772	0.176	0.021	0	Plasma_cell
IGHG2	0	6.41434	0.181	0.027	0	Plasma_cell
SIL1	0	1.48985	0.21	0.059	0	Plasma_cell
AC012236.1	0	3.88446	0.154	0.008	0	Plasma_cell
CLIC4	0	1.13223	0.214	0.071	0	Plasma_cell
METTL7A	0	1.51559	0.198	0.055	0	Plasma_cell
LINC01480	0	3.45839	0.161	0.018	0	Plasma_cell
SLC17A9	0	2.25114	0.164	0.024	0	Plasma_cell
CCR10	0	4.63729	0.143	0.005	0	Plasma_cell
CPEB4	0	1.21861	0.223	0.086	0	Plasma_cell
Z93241.1	0	2.26631	0.182	0.046	0	Plasma_cell
IGKV3-11	0	6.56149	0.167	0.033	0	Plasma_cell
GLA	0	1.59734	0.251	0.119	0	Plasma_cell
B4GALT3	0	1.09195	0.203	0.073	0	Plasma_cell
IGLV2-14	0	6.32946	0.175	0.046	0	Plasma_cell
EIF2AK4	0	1.33782	0.193	0.065	0	Plasma_cell
TMEM107	0	1.69631	0.191	0.066	0	Plasma_cell
HIST1H2BG	0	2.41955	0.15	0.027	0	Plasma_cell
FAM30A	0	2.34748	0.158	0.036	0	Plasma_cell
SLC38A10	0	0.928255	0.202	0.081	0	Plasma_cell
IGHV3-23	0	6.44719	0.143	0.022	0	Plasma_cell
SLC1A4	0	1.40917	0.166	0.046	0	Plasma_cell
GAS6	0	1.4304	0.163	0.044	0	Plasma_cell
BHLHE41	0	2.32993	0.142	0.023	0	Plasma_cell
KCNN3	0	3.6745	0.124	0.007	0	Plasma_cell
TRAM2	0	2.4529	0.137	0.021	0	Plasma_cell
IGHGP	0	5.6051	0.132	0.016	0	Plasma_cell
ST6GALNAC4	0	1.69802	0.155	0.039	0	Plasma_cell
MIR29B2CHG	0	1.54187	0.179	0.064	0	Plasma_cell
GAB1	0	2.60933	0.129	0.016	0	Plasma_cell
THEMIS2	0	0.711776	0.174	0.061	0	Plasma_cell
PNOC	0	2.21839	0.134	0.023	0	Plasma_cell
HSPA13	0	1.06347	0.175	0.064	0	Plasma_cell
GMPPB	0	1.35622	0.154	0.044	0	Plasma_cell
HMCES	0	0.962499	0.189	0.079	0	Plasma_cell
CDK14	0	2.42305	0.134	0.025	0	Plasma_cell
SPINK2	0	3.81589	0.119	0.01	0	Plasma_cell
LY96	0	0.646978	0.181	0.072	0	Plasma_cell
IGKV3-15	0	6.00842	0.138	0.03	0	Plasma_cell
CHST2	0	2.41166	0.135	0.027	0	Plasma_cell
ODF3B	0	0.963629	0.183	0.075	0	Plasma_cell
ZNF296	0	1.66	0.16	0.053	0	Plasma_cell
HYOU1	0	1.04969	0.179	0.072	0	Plasma_cell
SEC24D	0	1.20232	0.163	0.058	0	Plasma_cell
JUN	0	1.22617	0.794	0.69	0	Plasma_cell
CKAP4	0	0.74518	0.157	0.054	0	Plasma_cell
SEC24A	0	1.2043	0.155	0.054	0	Plasma_cell
FAM46C	0	2.98224	0.11	0.009	0	Plasma_cell
RASGRP3	0	1.5502	0.139	0.039	0	Plasma_cell
OSBPL3	0	1.08436	0.154	0.055	0	Plasma_cell
TMEM214	0	1.05876	0.151	0.053	0	Plasma_cell
IGHV3-30	0	6.11116	0.113	0.016	0	Plasma_cell
AARS	0	1.30624	0.139	0.043	0	Plasma_cell
IGLV1-40	0	5.87789	0.136	0.04	0	Plasma_cell
CASP10	0	1.68689	0.124	0.029	0	Plasma_cell
IGHV3-7	0	6.69892	0.11	0.015	0	Plasma_cell
AC007952.4	0	1.56665	0.145	0.05	0	Plasma_cell
TCF3	0	1.01973	0.15	0.056	0	Plasma_cell
LARP1B	0	1.22891	0.133	0.041	0	Plasma_cell
IGHV4-34	0	6.42504	0.11	0.019	0	Plasma_cell
DENND5B	0	1.78359	0.116	0.026	0	Plasma_cell
SEMA4A	0	1.03016	0.13	0.04	0	Plasma_cell
CHST15	0	0.977733	0.122	0.032	0	Plasma_cell
HID1	0	1.22946	0.119	0.029	0	Plasma_cell
IGHV4-59	0	6.48773	0.105	0.016	0	Plasma_cell
LINC02384	0	2.91562	0.095	0.009	0	Plasma_cell
AC104699.1	0	4.52823	0.088	0.003	0	Plasma_cell
AC007569.1	0	5.0479	0.088	0.003	0	Plasma_cell
HIST1H2BK	0	1.41929	0.125	0.041	0	Plasma_cell
IGHV4-39	0	6.19298	0.107	0.023	0	Plasma_cell
RASSF6	0	1.12761	0.119	0.036	0	Plasma_cell
IGLV1-44	0	6.20522	0.109	0.027	0	Plasma_cell
IGLV2-23	0	5.17156	0.114	0.032	0	Plasma_cell
IGF1	0	1.4521	0.095	0.015	0	Plasma_cell
PARM1	0	2.33377	0.092	0.013	0	Plasma_cell
CHAC1	0	1.88146	0.098	0.019	0	Plasma_cell
IGKV1-39	0	6.91829	0.101	0.024	0	Plasma_cell
P2RX1	0	1.75757	0.094	0.018	0	Plasma_cell
IGHV3-48	0	6.38434	0.085	0.01	0	Plasma_cell
IGHJ4	0	7.34688	0.076	0.001	0	Plasma_cell
IGLV1-47	0	6.6805	0.093	0.019	0	Plasma_cell
SLC38A5	0	1.62625	0.095	0.022	0	Plasma_cell
WNT10A	0	2.17101	0.084	0.013	0	Plasma_cell
IGLV1-51	0	6.39076	0.092	0.021	0	Plasma_cell
PAIP2B	0	2.2133	0.084	0.014	0	Plasma_cell
IGKV1-9	0	5.96714	0.092	0.022	0	Plasma_cell
IGKV2-30	0	7.13735	0.083	0.013	0	Plasma_cell
ZNF275	0	1.39388	0.099	0.029	0	Plasma_cell
CXorf21	0	1.81409	0.094	0.025	0	Plasma_cell
AC078883.1	0	2.54231	0.079	0.011	0	Plasma_cell
NT5DC2	0	1.51218	0.092	0.024	0	Plasma_cell
HIST1H2BJ	0	1.98151	0.086	0.018	0	Plasma_cell
IGKV3D-20	0	6.26601	0.07	0.003	0	Plasma_cell
IGHV3-21	0	6.35518	0.079	0.012	0	Plasma_cell
PTCH2	0	2.74515	0.08	0.014	0	Plasma_cell
AMPD1	0	6.12139	0.067	0.001	0	Plasma_cell
TRPV3	0	3.0945	0.073	0.007	0	Plasma_cell
IGKV1D-39	0	6.93064	0.073	0.008	0	Plasma_cell
HIST1H4H	0	1.72009	0.087	0.022	0	Plasma_cell
NUGGC	0	2.49412	0.075	0.01	0	Plasma_cell
CEP128	0	1.94879	0.083	0.018	0	Plasma_cell
COL9A3	0	2.1772	0.075	0.01	0	Plasma_cell
HIST1H2BD	0	1.89189	0.08	0.016	0	Plasma_cell
IGHV3-74	0	6.54532	0.079	0.015	0	Plasma_cell
IGKV1-17	0	5.50005	0.079	0.016	0	Plasma_cell
CADM1	0	1.53051	0.088	0.025	0	Plasma_cell
LRRK1	0	1.36887	0.085	0.022	0	Plasma_cell
IGLV2-8	0	5.5423	0.083	0.02	0	Plasma_cell
PKHD1L1	0	2.64148	0.069	0.008	0	Plasma_cell
AC245014.3	0	1.86807	0.082	0.021	0	Plasma_cell
IGKV3D-11	0	6.73942	0.063	0.002	0	Plasma_cell
PYCR1	0	1.24649	0.081	0.021	0	Plasma_cell
IGKV1-6	0	5.79436	0.065	0.007	0	Plasma_cell
ZNF215	0	4.02779	0.061	0.003	0	Plasma_cell
Z93930.2	0	1.90019	0.076	0.018	0	Plasma_cell
IGHV4-61	0	6.45019	0.063	0.006	0	Plasma_cell
CERCAM	0	1.39077	0.076	0.019	0	Plasma_cell
IGLV7-46	0	6.53143	0.074	0.017	0	Plasma_cell
IGKV1-16	0	6.22136	0.07	0.014	0	Plasma_cell
ABCB9	0	3.15067	0.063	0.007	0	Plasma_cell
DNAAF1	0	3.89198	0.062	0.006	0	Plasma_cell
WFS1	0	1.72437	0.07	0.015	0	Plasma_cell
SCNN1B	0	2.98824	0.058	0.003	0	Plasma_cell
ANKRD36BP2	0	6.01922	0.056	0.001	0	Plasma_cell
IGKV1-27	0	5.19913	0.072	0.017	0	Plasma_cell
QPRT	0	2.03778	0.065	0.011	0	Plasma_cell
SPCS2P4	0	2.75496	0.059	0.005	0	Plasma_cell
IGHV1-18	0	6.45181	0.068	0.015	0	Plasma_cell
IGHV5-51	0	6.08588	0.069	0.016	0	Plasma_cell
AC012354.2	0	2.01814	0.063	0.01	0	Plasma_cell
FICD	0	2.01733	0.064	0.012	0	Plasma_cell
LINC00309	0	4.31842	0.055	0.004	0	Plasma_cell
IGHV3-33	0	6.33676	0.057	0.006	0	Plasma_cell
ATAD3C	0	2.96149	0.055	0.005	0	Plasma_cell
C11orf80	0	1.62886	0.065	0.015	0	Plasma_cell
IGHV1-24	0	5.28041	0.058	0.008	0	Plasma_cell
FER1L4	0	1.71088	0.055	0.005	0	Plasma_cell
BMP6	0	3.97038	0.052	0.002	0	Plasma_cell
MEF2B	0	2.09852	0.056	0.007	0	Plasma_cell
C2orf88	0	1.89655	0.057	0.009	0	Plasma_cell
HSP90B2P	0	3.0098	0.053	0.005	0	Plasma_cell
U62317.5	0	3.12613	0.051	0.004	0	Plasma_cell
IGKV2-29	0	6.65617	0.05	0.004	0	Plasma_cell
IGHV3-43	0	6.61496	0.049	0.003	0	Plasma_cell
IGHV4-4	0	7.24731	0.049	0.004	0	Plasma_cell
IGHV3-15	0	6.72587	0.051	0.006	0	Plasma_cell
SCAMP5	0	2.08407	0.054	0.009	0	Plasma_cell
AC104024.1	0	3.53402	0.048	0.003	0	Plasma_cell
AC026202.2	0	4.8637	0.045	0.001	0	Plasma_cell
AL133467.1	0	3.51433	0.046	0.003	0	Plasma_cell
IGHV3-11	0	6.26148	0.049	0.007	0	Plasma_cell
IGHJ6	0	7.12488	0.041	0.001	0	Plasma_cell
FAM92B	0	4.81235	0.041	0.001	0	Plasma_cell
SMPDL3B	0	1.84443	0.046	0.007	0	Plasma_cell
ITGA8	0	2.34995	0.045	0.006	0	Plasma_cell
IGHV3-20	0	7.73795	0.041	0.002	0	Plasma_cell
H1FX-AS1	0	3.24563	0.041	0.004	0	Plasma_cell
WNT5B	0	2.76389	0.04	0.004	0	Plasma_cell
IGKV1-8	0	7.13117	0.04	0.005	0	Plasma_cell
MIXL1	0	4.82635	0.036	0.001	0	Plasma_cell
KIF19	0	3.49206	0.038	0.003	0	Plasma_cell
TAS1R3	0	4.22035	0.035	0.001	0	Plasma_cell
IGKV1D-33	0	6.24998	0.039	0.005	0	Plasma_cell
IGHV3-49	0	6.90476	0.038	0.004	0	Plasma_cell
CFAP54	0	2.98609	0.037	0.004	0	Plasma_cell
IGKV1D-16	0	6.56478	0.035	0.003	0	Plasma_cell
IGKV3D-15	0	6.23901	0.037	0.005	0	Plasma_cell
ALDH1L2	0	3.16745	0.035	0.003	0	Plasma_cell
IGKV1D-17	0	6.38013	0.034	0.002	0	Plasma_cell
IGKV2D-30	0	6.83433	0.034	0.003	0	Plasma_cell
IGKV1D-13	0	5.08997	0.033	0.002	0	Plasma_cell
IGKV1D-12	0	6.97991	0.032	0.001	0	Plasma_cell
IGKV1D-8	0	6.77351	0.032	0.001	0	Plasma_cell
TEX14	0	3.93292	0.033	0.002	0	Plasma_cell
IGKJ5	0	5.0454	0.031	0.001	0	Plasma_cell
IGHV4-31	0	6.42512	0.033	0.004	0	Plasma_cell
CU639417.1	0	1.99686	0.033	0.004	0	Plasma_cell
TMC3-AS1	0	3.44476	0.031	0.002	0	Plasma_cell
AC106897.1	0	3.45336	0.03	0.002	0	Plasma_cell
ENAM	0	4.96037	0.028	0.001	0	Plasma_cell
AL391056.1	0	4.03649	0.027	0.001	0	Plasma_cell
IGHV4-28	0	6.51923	0.027	0.001	0	Plasma_cell
IGHV3-66	0	5.57438	0.027	0.002	0	Plasma_cell
IGKJ4	0	5.66625	0.025	0	0	Plasma_cell
COL24A1	0	4.52982	0.025	0.001	0	Plasma_cell
IGKV3OR2-268	0	4.41215	0.025	0.001	0	Plasma_cell
DUSP26	0	4.00564	0.025	0.001	0	Plasma_cell
IGHJ5	0	6.40112	0.023	0	0	Plasma_cell
IGHJ3	0	7.04318	0.021	0	0	Plasma_cell
IGHV1-69	0	6.66371	0.023	0.002	0	Plasma_cell
AC106882.1	0	5.16501	0.021	0.001	0	Plasma_cell
LINC02363	0	4.18251	0.021	0.001	0	Plasma_cell
AC026369.3	0	3.41494	0.021	0.001	0	Plasma_cell
MIR193BHG	0	3.7311	0.021	0.001	0	Plasma_cell
AC233755.1	0	6.06263	0.021	0.001	0	Plasma_cell
AC093797.1	0	4.13647	0.02	0.001	0	Plasma_cell
MYL2	0	4.73393	0.02	0.001	0	Plasma_cell
LINC01055	0	5.99521	0.019	0	0	Plasma_cell
IGHV3-69-1	0	7.47814	0.019	0	0	Plasma_cell
IGKV3-7	0	7.43182	0.017	0	0	Plasma_cell
LINC00582	0	5.00244	0.016	0	0	Plasma_cell
IGKV1D-27	0	6.67593	0.016	0	0	Plasma_cell
NLRP7	0	3.86591	0.017	0.001	0	Plasma_cell
LINC01484	0	5.1137	0.016	0	0	Plasma_cell
GPRC5D	0	4.70761	0.015	0	0	Plasma_cell
DCC	0	5.93127	0.015	0	0	Plasma_cell
CLDN14	0	4.16221	0.016	0.001	0	Plasma_cell
AC104248.1	0	5.75648	0.014	0	0	Plasma_cell
IGLV5-48	0	4.09763	0.014	0	0	Plasma_cell
NUCB2	1.01756e-305	0.7489	0.292	0.148	2.13189e-301	Plasma_cell
IGHV3-72	2.32694e-304	6.95583	0.026	0.002	4.87518e-300	Plasma_cell
KLHL6	5.4262e-304	0.981165	0.173	0.07	1.13684e-299	Plasma_cell
IGHV3-13	6.46364e-303	6.65475	0.018	0.001	1.3542e-298	Plasma_cell
EHMT1	3.34386e-302	1.29623	0.222	0.104	7.00571e-298	Plasma_cell
IGHV3-64D	3.45294e-302	7.41818	0.019	0.001	7.23425e-298	Plasma_cell
DNAJC1	6.47493e-300	0.626782	0.34	0.182	1.35656e-295	Plasma_cell
UBE2QL1	6.78733e-299	3.99349	0.017	0.001	1.42201e-294	Plasma_cell
DENND2C	6.11356e-297	2.25662	0.038	0.006	1.28085e-292	Plasma_cell
BHLHA15	9.26915e-297	5.29396	0.011	0	1.94198e-292	Plasma_cell
IGKV2-28	2.2852e-296	6.38869	0.043	0.007	4.78772e-292	Plasma_cell
IGKV1-12	6.42657e-296	5.6938	0.065	0.015	1.34643e-291	Plasma_cell
PIK3CD-AS2	1.11098e-294	2.42525	0.037	0.005	2.32761e-290	Plasma_cell
IGLV3-21	5.8247e-294	6.40768	0.084	0.024	1.22033e-289	Plasma_cell
LINC02576	2.73365e-292	2.81866	0.028	0.003	5.72728e-288	Plasma_cell
IGHV4-55	1.75052e-290	7.82265	0.012	0	3.66752e-286	Plasma_cell
GMPPA	9.13772e-290	0.900631	0.141	0.053	1.91444e-285	Plasma_cell
IRF4	1.60496e-289	0.769571	0.227	0.106	3.36256e-285	Plasma_cell
IGLV5-45	1.1606e-288	7.30606	0.036	0.005	2.43158e-284	Plasma_cell
AP000769.1	5.55577e-287	3.69196	0.017	0.001	1.16399e-282	Plasma_cell
IGKV1-13	2.39075e-286	5.79434	0.012	0	5.00885e-282	Plasma_cell
RPN1	3.23928e-285	0.537373	0.381	0.214	6.78661e-281	Plasma_cell
IFNG-AS1	1.69652e-283	1.78259	0.062	0.014	3.55438e-279	Plasma_cell
HIST1H2AE	6.99568e-282	1.63311	0.073	0.019	1.46566e-277	Plasma_cell
LINC01485	6.84612e-281	5.09353	0.012	0	1.43433e-276	Plasma_cell
B9D1	4.38785e-280	2.01527	0.045	0.008	9.19298e-276	Plasma_cell
IGLV1-50	6.77016e-279	6.75658	0.011	0	1.41842e-274	Plasma_cell
TNFRSF13B	2.5549e-278	1.13912	0.104	0.034	5.35276e-274	Plasma_cell
AC012368.1	1.27975e-277	0.49283	0.068	0.017	2.6812e-273	Plasma_cell
SEC14L1	1.99455e-277	0.307749	0.32	0.171	4.17879e-273	Plasma_cell
AC021678.2	6.07188e-277	4.37673	0.014	0.001	1.27212e-272	Plasma_cell
RALGPS2	1.51333e-276	0.565073	0.238	0.113	3.17057e-272	Plasma_cell
IGKV2-24	4.08489e-276	6.27998	0.028	0.003	8.55825e-272	Plasma_cell
BRSK1	1.64326e-275	2.41628	0.03	0.004	3.4428e-271	Plasma_cell
STARD5	2.60116e-275	1.61688	0.069	0.018	5.4497e-271	Plasma_cell
RPL3P4	2.90555e-275	0.481563	0.13	0.048	6.08742e-271	Plasma_cell
IGLC7	9.77736e-275	5.01384	0.053	0.011	2.04845e-270	Plasma_cell
LMTK3	1.2184e-274	1.81125	0.041	0.007	2.55267e-270	Plasma_cell
TENT5C	3.23698e-272	0.621888	0.463	0.29	6.78179e-268	Plasma_cell
IGKV1D-43	4.37483e-267	6.14924	0.013	0.001	9.1657e-263	Plasma_cell
GSTM2	1.58134e-266	1.37437	0.081	0.024	3.31307e-262	Plasma_cell
ADM2	1.88596e-266	2.15798	0.034	0.005	3.95127e-262	Plasma_cell
TECRP1	5.60209e-266	1.37015	0.043	0.008	1.17369e-261	Plasma_cell
AP002852.1	3.0904e-265	4.19368	0.014	0.001	6.47469e-261	Plasma_cell
STT3A	5.39557e-265	0.889661	0.154	0.063	1.13042e-260	Plasma_cell
AC016739.1	5.73382e-265	0.342261	0.12	0.043	1.20129e-260	Plasma_cell
AL591518.1	1.60249e-264	4.93131	0.011	0	3.35738e-260	Plasma_cell
C11orf24	5.82469e-264	0.932524	0.122	0.045	1.22033e-259	Plasma_cell
IGHV3-64	7.45812e-262	7.4536	0.014	0.001	1.56255e-257	Plasma_cell
PIP5K1B	4.10623e-261	1.10606	0.079	0.023	8.60296e-257	Plasma_cell
TBCEL	2.36264e-260	1.91711	0.05	0.011	4.94997e-256	Plasma_cell
CHID1	4.32531e-259	0.836922	0.162	0.069	9.06196e-255	Plasma_cell
IGLV3-10	1.08446e-257	6.33726	0.05	0.011	2.27205e-253	Plasma_cell
MAPKAPK2	2.81593e-256	0.677906	0.24	0.121	5.89966e-252	Plasma_cell
TRIM55	7.36295e-254	4.3443	0.012	0	1.54261e-249	Plasma_cell
PDIA6	1.71473e-252	0.661606	0.448	0.286	3.59252e-248	Plasma_cell
IGKV2D-28	4.94765e-248	6.76181	0.052	0.012	1.03658e-243	Plasma_cell
PRSS16	5.07298e-246	1.68514	0.041	0.008	1.06284e-241	Plasma_cell
C16orf74	1.98751e-245	1.304	0.088	0.029	4.16403e-241	Plasma_cell
HIST1H2BC	1.36328e-244	1.22333	0.093	0.031	2.85621e-240	Plasma_cell
FBXO16	2.76962e-242	2.4906	0.022	0.002	5.80262e-238	Plasma_cell
HSPA1L	1.48262e-241	2.13289	0.051	0.012	3.10625e-237	Plasma_cell
HSPA5	2.78809e-241	0.676656	0.675	0.495	5.84132e-237	Plasma_cell
AC008014.1	3.41652e-241	2.0273	0.039	0.007	7.15796e-237	Plasma_cell
PHGDH	6.33511e-239	1.4381	0.062	0.016	1.32727e-234	Plasma_cell
IGLV2-11	3.50359e-237	5.88276	0.092	0.031	7.34037e-233	Plasma_cell
HIST1H2AC	1.59722e-235	0.897073	0.196	0.094	3.34634e-231	Plasma_cell
PSAT1	7.30181e-234	1.33762	0.063	0.017	1.5298e-229	Plasma_cell
SLC44A1	8.27806e-233	0.565705	0.185	0.086	1.73434e-228	Plasma_cell
IGLC6	3.7489e-232	4.28359	0.017	0.001	7.85431e-228	Plasma_cell
IGKV2D-29	6.27905e-232	6.28261	0.032	0.005	1.31552e-227	Plasma_cell
AC010719.1	2.05262e-231	4.67532	0.01	0	4.30045e-227	Plasma_cell
IGLV3-19	7.72354e-231	5.89103	0.082	0.026	1.61816e-226	Plasma_cell
APOBEC3B	8.95244e-229	2.54615	0.023	0.003	1.87563e-224	Plasma_cell
MCEE	2.85236e-228	1.11474	0.092	0.032	5.97599e-224	Plasma_cell
KDELR1	3.34156e-228	0.494025	0.372	0.222	7.0009e-224	Plasma_cell
HSD17B8	6.85645e-228	1.17087	0.088	0.03	1.43649e-223	Plasma_cell
MAN1A1	2.11741e-227	0.802582	0.176	0.082	4.43618e-223	Plasma_cell
BMP8B	4.08244e-226	2.77573	0.02	0.002	8.55311e-222	Plasma_cell
TMEM208	8.68244e-226	0.590594	0.267	0.144	1.81906e-221	Plasma_cell
NXPE3	3.09151e-224	1.11725	0.101	0.037	6.47701e-220	Plasma_cell
AC007384.1	3.98714e-224	1.22881	0.117	0.046	8.35345e-220	Plasma_cell
IGKV2-26	1.3015e-223	5.83721	0.01	0	2.72676e-219	Plasma_cell
PTK2B	6.12595e-223	0.531405	0.284	0.157	1.28345e-218	Plasma_cell
TMEM56	1.57438e-222	2.13926	0.028	0.004	3.29849e-218	Plasma_cell
COL4A4	9.41982e-221	2.02705	0.042	0.009	1.97355e-216	Plasma_cell
IGLV2-18	9.66787e-220	7.46442	0.022	0.003	2.02552e-215	Plasma_cell
ALG5	4.16257e-218	0.771257	0.19	0.093	8.72101e-214	Plasma_cell
PDXK	1.96173e-217	0.603098	0.187	0.09	4.11001e-213	Plasma_cell
PGM3	2.52918e-217	0.958389	0.104	0.039	5.29888e-213	Plasma_cell
IGKV3D-7	4.4152e-217	7.5246	0.011	0	9.25028e-213	Plasma_cell
DNAJC3	2.80156e-215	0.573374	0.293	0.166	5.86954e-211	Plasma_cell
IGLV2-5	6.77884e-214	5.76961	0.011	0	1.42024e-209	Plasma_cell
KNTC1	2.15061e-213	1.46397	0.064	0.019	4.50573e-209	Plasma_cell
HIST1H1C	2.81935e-213	0.8445	0.202	0.102	5.90682e-209	Plasma_cell
HOMER3	7.35026e-213	1.51909	0.06	0.017	1.53995e-208	Plasma_cell
IGHV2-5	1.17818e-212	5.75135	0.043	0.01	2.4684e-208	Plasma_cell
AC233755.2	1.27605e-212	5.46024	0.013	0.001	2.67346e-208	Plasma_cell
ANKRD37	2.63503e-212	1.13832	0.313	0.193	5.52065e-208	Plasma_cell
RNU2-63P	7.78119e-212	3.34133	0.013	0.001	1.63024e-207	Plasma_cell
BEX5	1.51173e-211	1.41976	0.065	0.019	3.16722e-207	Plasma_cell
IGHV3-53	2.6758e-211	6.27108	0.029	0.005	5.60606e-207	Plasma_cell
ATF5	1.12623e-210	1.03542	0.156	0.072	2.35957e-206	Plasma_cell
SNORD3B-1	2.05261e-209	2.8132	0.015	0.001	4.30041e-205	Plasma_cell
TMEM258	2.23061e-209	0.487354	0.569	0.404	4.67335e-205	Plasma_cell
HIST2H2AA4	4.61403e-209	1.34476	0.106	0.041	9.66685e-205	Plasma_cell
SRM	8.11035e-209	0.671286	0.218	0.113	1.6992e-204	Plasma_cell
SND1	3.47033e-208	0.603989	0.229	0.12	7.2707e-204	Plasma_cell
RHBDD1	5.78879e-208	1.01962	0.094	0.034	1.21281e-203	Plasma_cell
EEF1B2P6	1.00161e-206	0.532612	0.078	0.026	2.09848e-202	Plasma_cell
ATP5A1	4.10234e-206	0.458843	0.072	0.023	8.59481e-202	Plasma_cell
PREB	6.26693e-206	0.762628	0.149	0.067	1.31298e-201	Plasma_cell
HSPA1B	9.31154e-206	1.14803	0.586	0.489	1.95086e-201	Plasma_cell
SRPRA	6.77087e-205	0.533165	0.337	0.202	1.41856e-200	Plasma_cell
TMEM39A	2.86223e-204	0.832564	0.122	0.051	5.99667e-200	Plasma_cell
HSP90B3P	1.20554e-203	2.85244	0.016	0.001	2.52572e-199	Plasma_cell
CCDC110	4.56567e-203	3.11222	0.015	0.001	9.56553e-199	Plasma_cell
HIPK2	1.65854e-202	0.629781	0.188	0.093	3.47481e-198	Plasma_cell
IGLVI-70	7.12253e-202	5.26122	0.012	0.001	1.49224e-197	Plasma_cell
VOPP1	1.4702e-200	0.477729	0.281	0.158	3.08021e-196	Plasma_cell
AC026403.1	6.03753e-200	0.346098	0.083	0.028	1.26492e-195	Plasma_cell
EDEM1	1.94831e-198	0.75011	0.185	0.092	4.0819e-194	Plasma_cell
RPL6P27	3.22626e-198	0.115286	0.106	0.041	6.75933e-194	Plasma_cell
CCDC69	1.6419e-197	0.427068	0.231	0.122	3.43994e-193	Plasma_cell
IGKV1-33	7.21741e-197	6.4298	0.025	0.004	1.51212e-192	Plasma_cell
IGLL1	1.65826e-196	4.87331	0.011	0.001	3.47422e-192	Plasma_cell
CD27	1.04142e-194	0.550568	0.269	0.152	2.18187e-190	Plasma_cell
BLNK	1.9611e-194	0.850366	0.127	0.055	4.1087e-190	Plasma_cell
RUNX2	4.06655e-194	0.860547	0.114	0.047	8.51984e-190	Plasma_cell
BTG2	3.49203e-193	0.614568	0.718	0.584	7.31615e-189	Plasma_cell
ESR2	5.82549e-192	2.00094	0.041	0.01	1.2205e-187	Plasma_cell
LINC00877	7.98371e-192	1.53728	0.046	0.012	1.67267e-187	Plasma_cell
GNB3	4.08404e-189	3.14443	0.013	0.001	8.55648e-185	Plasma_cell
TMEM45A	6.12102e-189	1.29418	0.052	0.014	1.28241e-184	Plasma_cell
AKAP2	1.59782e-188	1.45284	0.054	0.015	3.34758e-184	Plasma_cell
PDIA5	2.42599e-188	1.11341	0.066	0.021	5.0827e-184	Plasma_cell
MARS	7.4332e-188	0.635718	0.156	0.074	1.55733e-183	Plasma_cell
ADGRG5	1.12194e-187	1.07335	0.058	0.017	2.35058e-183	Plasma_cell
FOXO3	1.12781e-187	0.486492	0.193	0.1	2.36288e-183	Plasma_cell
AL360012.1	1.24567e-185	1.97635	0.042	0.01	2.6098e-181	Plasma_cell
HIST2H2BF	3.99374e-185	1.463	0.059	0.018	8.3673e-181	Plasma_cell
ACOXL	5.2738e-185	3.46325	0.014	0.001	1.10491e-180	Plasma_cell
SMOC1	2.39196e-184	1.80731	0.028	0.005	5.01139e-180	Plasma_cell
OSR2	1.60142e-182	2.0311	0.027	0.005	3.35514e-178	Plasma_cell
FAM69A	1.8844e-182	1.07525	0.063	0.02	3.94801e-178	Plasma_cell
RPL34P26	7.84439e-182	0.133979	0.102	0.04	1.64348e-177	Plasma_cell
LAX1	6.26732e-181	0.796437	0.12	0.052	1.31307e-176	Plasma_cell
GLDC	3.8798e-180	2.61951	0.018	0.002	8.12856e-176	Plasma_cell
HBD	5.66033e-180	3.09005	0.011	0.001	1.1859e-175	Plasma_cell
IGHV6-1	1.20847e-179	6.17737	0.03	0.006	2.53187e-175	Plasma_cell
ATP5L	9.95131e-179	0.356129	0.081	0.029	2.0849e-174	Plasma_cell
KANK1	1.17291e-178	1.55556	0.043	0.011	2.45735e-174	Plasma_cell
CNKSR1	2.80398e-178	1.05235	0.051	0.015	5.87462e-174	Plasma_cell
AC103591.3	4.65626e-178	1.55499	0.085	0.032	9.75534e-174	Plasma_cell
PRDM15	5.16541e-178	1.5281	0.045	0.012	1.0822e-173	Plasma_cell
P4HB	9.83063e-178	0.242974	0.467	0.307	2.05961e-173	Plasma_cell
AC087623.3	4.19369e-177	1.20326	0.065	0.021	8.78619e-173	Plasma_cell
TEX9	2.43977e-176	1.28565	0.055	0.016	5.11157e-172	Plasma_cell
HYI	1.15639e-175	0.868084	0.104	0.043	2.42275e-171	Plasma_cell
ESR1	9.96332e-175	2.31278	0.021	0.003	2.08742e-170	Plasma_cell
CABLES1	3.28387e-174	1.6262	0.039	0.009	6.88003e-170	Plasma_cell
RPLP0P6	1.51259e-173	0.524476	0.062	0.02	3.16902e-169	Plasma_cell
BCL2L11	4.57562e-172	0.585259	0.198	0.106	9.58638e-168	Plasma_cell
GALNT2	1.28174e-171	0.595767	0.158	0.078	2.68538e-167	Plasma_cell
AC103591.1	5.25566e-171	3.31437	0.011	0.001	1.10111e-166	Plasma_cell
RAB26	2.32296e-170	2.08834	0.02	0.003	4.86683e-166	Plasma_cell
WDR45	4.1965e-170	0.490995	0.193	0.101	8.79208e-166	Plasma_cell
TPST2	1.69784e-168	0.585656	0.19	0.1	3.55715e-164	Plasma_cell
HSPA6	2.57534e-168	1.39291	0.201	0.115	5.39559e-164	Plasma_cell
CYTOR	2.84361e-168	0.85994	0.385	0.253	5.95765e-164	Plasma_cell
BGLAP	1.01084e-167	2.57375	0.022	0.003	2.11781e-163	Plasma_cell
IGHV1-46	1.30419e-167	5.30482	0.045	0.012	2.7324e-163	Plasma_cell
ISG20	1.63779e-167	0.205734	0.569	0.389	3.43133e-163	Plasma_cell
GADD45A	7.14947e-167	0.749367	0.213	0.118	1.49789e-162	Plasma_cell
ICAM4	1.43837e-166	1.67118	0.038	0.009	3.01353e-162	Plasma_cell
CDK5RAP3	2.07471e-166	0.541386	0.235	0.134	4.34672e-162	Plasma_cell
DENND6B	2.41194e-166	1.03579	0.076	0.028	5.05327e-162	Plasma_cell
SLC1A5	2.48965e-166	0.43636	0.229	0.128	5.21607e-162	Plasma_cell
IGHV1-69D	2.84924e-166	5.76928	0.066	0.023	5.96945e-162	Plasma_cell
ITGA6	4.85974e-166	0.358165	0.177	0.091	1.01816e-161	Plasma_cell
TSHR	9.35568e-166	2.57671	0.019	0.003	1.96011e-161	Plasma_cell
IGLV3-9	5.57332e-165	7.26876	0.023	0.004	1.16767e-160	Plasma_cell
HIST1H4I	3.62465e-164	1.65036	0.026	0.005	7.59401e-160	Plasma_cell
ISL2	4.44269e-163	2.60428	0.018	0.002	9.30788e-159	Plasma_cell
SLC39A7	6.09635e-163	0.462936	0.179	0.094	1.27725e-158	Plasma_cell
ARID3A	2.02736e-162	0.738915	0.085	0.033	4.24753e-158	Plasma_cell
RPL10P9	1.00939e-161	0.26106	0.075	0.028	2.11478e-157	Plasma_cell
EEF1B2P3	4.82643e-161	0.434319	0.058	0.018	1.01119e-156	Plasma_cell
AC004130.1	1.1615e-158	1.62918	0.028	0.006	2.43345e-154	Plasma_cell
RABAC1	1.33808e-158	0.355402	0.511	0.358	2.80341e-154	Plasma_cell
MAGED1	1.67024e-158	0.715905	0.119	0.054	3.49932e-154	Plasma_cell
AC074212.1	6.82148e-158	3.6166	0.011	0.001	1.42917e-153	Plasma_cell
C3orf70	1.54689e-157	2.547	0.019	0.003	3.24089e-153	Plasma_cell
IGLV9-49	1.48767e-156	6.77642	0.017	0.002	3.11681e-152	Plasma_cell
TMED10	5.02731e-156	0.400705	0.428	0.291	1.05327e-151	Plasma_cell
SNORD3A	5.75826e-156	0.47196	0.045	0.013	1.20641e-151	Plasma_cell
IGHV1-2	2.94099e-155	5.41856	0.041	0.011	6.16167e-151	Plasma_cell
MBNL2	6.40813e-155	0.527149	0.195	0.106	1.34257e-150	Plasma_cell
WIPI1	1.04317e-154	0.928766	0.075	0.028	2.18555e-150	Plasma_cell
ASNS	1.2765e-154	1.05396	0.07	0.026	2.67439e-150	Plasma_cell
SHMT2	7.92097e-154	0.594984	0.162	0.084	1.65952e-149	Plasma_cell
RNF122	2.11232e-153	0.992369	0.051	0.016	4.42551e-149	Plasma_cell
H1FX	7.32489e-152	0.630908	0.269	0.164	1.53464e-147	Plasma_cell
AC104971.3	1.24761e-151	2.81562	0.014	0.001	2.61387e-147	Plasma_cell
ORAI2	8.17865e-151	0.376615	0.202	0.112	1.71351e-146	Plasma_cell
IGHV3-73	1.34084e-149	7.31382	0.014	0.001	2.8092e-145	Plasma_cell
B4GALT7	2.97531e-149	0.861418	0.092	0.039	6.23357e-145	Plasma_cell
FCRL2	5.35134e-149	0.895751	0.076	0.029	1.12116e-144	Plasma_cell
HIST2H2BE	7.07244e-149	1.16055	0.053	0.017	1.48175e-144	Plasma_cell
KDELR2	1.33682e-148	0.284085	0.354	0.226	2.80078e-144	Plasma_cell
HLA-DOB	4.71936e-148	0.630858	0.107	0.048	9.88752e-144	Plasma_cell
TIFA	1.07849e-147	0.397085	0.18	0.096	2.25954e-143	Plasma_cell
HERC2P2	3.67421e-147	1.39202	0.021	0.004	7.69784e-143	Plasma_cell
IGLV4-69	6.17504e-147	6.61175	0.037	0.01	1.29373e-142	Plasma_cell
E2F5	2.60195e-146	1.21296	0.057	0.019	5.45134e-142	Plasma_cell
AC126696.3	5.89789e-145	2.81211	0.015	0.002	1.23567e-140	Plasma_cell
DPEP1	1.24929e-144	1.44977	0.024	0.005	2.61739e-140	Plasma_cell
ATP2A3	1.8388e-144	0.175493	0.277	0.166	3.85248e-140	Plasma_cell
SELENOM	1.98511e-144	0.148742	0.274	0.164	4.15901e-140	Plasma_cell
IGLV3-27	6.9823e-144	7.13108	0.019	0.003	1.46286e-139	Plasma_cell
AL627171.1	1.47305e-143	1.3199	0.058	0.02	3.08619e-139	Plasma_cell
MYO1D	1.7744e-143	0.869728	0.075	0.029	3.71754e-139	Plasma_cell
TTLL7	3.24373e-143	1.53458	0.039	0.011	6.79595e-139	Plasma_cell
LMAN2	9.32699e-143	0.365041	0.377	0.249	1.9541e-138	Plasma_cell
PAQR6	1.47003e-141	1.20381	0.027	0.006	3.07986e-137	Plasma_cell
TXLNGY	6.7703e-140	1.49354	0.017	0.002	1.41845e-135	Plasma_cell
NAPA-AS1	2.47572e-138	1.36165	0.039	0.011	5.18688e-134	Plasma_cell
FKBP14	2.64322e-138	1.09652	0.064	0.024	5.53782e-134	Plasma_cell
ERGIC3	4.91401e-137	0.262139	0.336	0.215	1.02953e-132	Plasma_cell
EEF1DP1	1.39204e-135	0.337483	0.055	0.019	2.91645e-131	Plasma_cell
TMEM19	3.75588e-135	0.758272	0.104	0.048	7.86895e-131	Plasma_cell
IGLV7-43	9.30638e-135	5.44598	0.022	0.004	1.94978e-130	Plasma_cell
IGHV1-3	1.65621e-134	6.44722	0.04	0.012	3.46993e-130	Plasma_cell
NAGLU	1.64292e-133	0.952213	0.064	0.024	3.44209e-129	Plasma_cell
HDAC9	1.59868e-132	0.790511	0.081	0.034	3.34938e-128	Plasma_cell
AC012645.3	8.0891e-132	1.3656	0.045	0.014	1.69475e-127	Plasma_cell
CD180	9.77795e-132	1.00363	0.061	0.022	2.04858e-127	Plasma_cell
PLA2G2D	2.80905e-131	2.07222	0.012	0.001	5.88524e-127	Plasma_cell
BMF	3.27693e-131	1.06197	0.045	0.014	6.8655e-127	Plasma_cell
OGT	1.51882e-130	0.554885	0.271	0.17	3.18208e-126	Plasma_cell
MTND1P23	4.37753e-130	0.135365	0.077	0.031	9.17137e-126	Plasma_cell
TMEM205	6.87926e-130	0.386009	0.182	0.102	1.44127e-125	Plasma_cell
SLC35F2	9.44162e-130	0.950266	0.057	0.021	1.97811e-125	Plasma_cell
SLC6A9	1.04612e-126	2.28352	0.015	0.002	2.19173e-122	Plasma_cell
SLC15A2	1.36878e-126	1.75446	0.031	0.008	2.86774e-122	Plasma_cell
AC008074.3	8.86039e-126	1.99339	0.021	0.004	1.85634e-121	Plasma_cell
XIST	3.23537e-124	0.876602	0.164	0.092	6.77843e-120	Plasma_cell
IGHV5-10-1	7.60408e-124	4.44007	0.021	0.004	1.59313e-119	Plasma_cell
CLCC1	4.2746e-123	0.948777	0.064	0.025	8.95572e-119	Plasma_cell
LINC00528	3.59646e-121	1.20372	0.033	0.009	7.53494e-117	Plasma_cell
SEC63	8.48167e-121	0.371556	0.215	0.129	1.77699e-116	Plasma_cell
ODAPH	2.50286e-120	3.06353	0.011	0.001	5.24375e-116	Plasma_cell
MSI2	2.55989e-120	0.410112	0.203	0.12	5.36322e-116	Plasma_cell
CMAHP	2.75788e-120	2.16118	0.01	0.001	5.77803e-116	Plasma_cell
NANS	1.19079e-118	0.298246	0.214	0.128	2.49482e-114	Plasma_cell
CCR2	5.47684e-118	1.34625	0.035	0.01	1.14745e-113	Plasma_cell
DAPP1	5.58669e-118	0.519166	0.151	0.083	1.17047e-113	Plasma_cell
EML6	6.79508e-117	1.81134	0.02	0.004	1.42364e-112	Plasma_cell
ATP5G1	1.92405e-116	0.295453	0.043	0.014	4.03108e-112	Plasma_cell
ARFGAP3	2.23483e-115	0.399864	0.205	0.123	4.68219e-111	Plasma_cell
AC104390.1	1.67859e-114	2.33559	0.01	0.001	3.51682e-110	Plasma_cell
EDEM3	1.17981e-112	0.455099	0.159	0.09	2.47181e-108	Plasma_cell
MAN1A2	2.19807e-112	0.353664	0.218	0.134	4.60518e-108	Plasma_cell
ATP13A1	4.47461e-112	0.502275	0.112	0.056	9.37475e-108	Plasma_cell
CFL2	8.4995e-112	0.821622	0.081	0.037	1.78073e-107	Plasma_cell
LAMP5	1.03298e-111	2.17383	0.016	0.003	2.16419e-107	Plasma_cell
AL449106.1	2.59963e-109	2.72185	0.01	0.001	5.44648e-105	Plasma_cell
PPCDC	6.07592e-109	0.675003	0.066	0.027	1.27296e-104	Plasma_cell
FAM174A	1.03093e-108	0.654024	0.085	0.04	2.15991e-104	Plasma_cell
COPG1	6.65592e-108	0.322386	0.14	0.077	1.39448e-103	Plasma_cell
AC064799.1	8.8759e-108	0.132153	0.055	0.021	1.85959e-103	Plasma_cell
AC062029.1	1.04692e-106	1.881	0.021	0.005	2.1934e-102	Plasma_cell
SYTL1	6.4392e-106	0.318021	0.211	0.129	1.34908e-101	Plasma_cell
NR4A1	6.52702e-105	0.690012	0.482	0.386	1.36748e-100	Plasma_cell
AKR1A1	6.66479e-105	0.197309	0.265	0.17	1.39634e-100	Plasma_cell
TBC1D9	4.43117e-104	0.72701	0.08	0.037	9.28375e-100	Plasma_cell
AIG1	7.75947e-104	0.528618	0.101	0.05	1.62569e-99	Plasma_cell
RPL7AP6	3.10825e-103	0.113737	0.055	0.022	6.51208e-99	Plasma_cell
USP48	6.33352e-103	0.431488	0.193	0.118	1.32693e-98	Plasma_cell
RRAD	1.3152e-102	1.29129	0.051	0.02	2.75548e-98	Plasma_cell
A1BG	2.23874e-102	0.502254	0.145	0.082	4.69039e-98	Plasma_cell
AL354707.1	2.3447e-102	1.76827	0.023	0.005	4.91237e-98	Plasma_cell
ICAM2	1.45039e-101	0.249181	0.189	0.113	3.03872e-97	Plasma_cell
FAM3C	2.13718e-101	0.357165	0.187	0.113	4.4776e-97	Plasma_cell
ELL2P1	3.92053e-101	1.50536	0.01	0.001	8.2139e-97	Plasma_cell
C4orf47	4.5803e-101	1.48718	0.029	0.008	9.59618e-97	Plasma_cell
QTRT1	8.04463e-101	0.501444	0.127	0.069	1.68543e-96	Plasma_cell
SCYL1	9.62601e-101	0.459323	0.122	0.066	2.01675e-96	Plasma_cell
RPL5P34	1.37175e-100	0.107297	0.054	0.021	2.87395e-96	Plasma_cell
EIF1P3	1.54418e-100	0.168356	0.045	0.016	3.23522e-96	Plasma_cell
YIPF2	2.3314e-100	0.598294	0.095	0.047	4.88451e-96	Plasma_cell
COMMD3	5.48705e-100	0.540275	0.151	0.087	1.14959e-95	Plasma_cell
PCAT6	6.00863e-100	1.35811	0.027	0.008	1.25887e-95	Plasma_cell
IFNAR1	1.37499e-99	0.153438	0.21	0.13	2.88074e-95	Plasma_cell
SLC2A5	1.60045e-99	1.03573	0.042	0.015	3.35311e-95	Plasma_cell
MOGS	2.21746e-99	0.584731	0.099	0.05	4.64579e-95	Plasma_cell
QPCTL	8.76675e-99	1.57816	0.027	0.007	1.83672e-94	Plasma_cell
INSR	9.61093e-99	0.158185	0.073	0.033	2.01359e-94	Plasma_cell
GNL3	1.64917e-98	0.314227	0.219	0.137	3.45519e-94	Plasma_cell
ALG14	8.3217e-98	0.84959	0.053	0.021	1.74348e-93	Plasma_cell
SYT1	1.80658e-97	1.74	0.02	0.005	3.78497e-93	Plasma_cell
IGLV4-60	1.96197e-97	5.51044	0.015	0.003	4.11053e-93	Plasma_cell
CALU	1.71952e-96	0.208145	0.186	0.113	3.60256e-92	Plasma_cell
OS9	8.89579e-96	0.26072	0.265	0.175	1.86376e-91	Plasma_cell
AL355076.2	1.63062e-95	2.64212	0.01	0.001	3.4163e-91	Plasma_cell
SLCO5A1	1.77499e-95	1.6527	0.019	0.004	3.71879e-91	Plasma_cell
ANKRD53	3.05117e-95	2.66492	0.012	0.002	6.39251e-91	Plasma_cell
FAM214A	1.39632e-94	0.416314	0.176	0.107	2.92544e-90	Plasma_cell
CTH	3.14328e-94	0.971139	0.049	0.019	6.58549e-90	Plasma_cell
DUSP22	1.65693e-93	0.402172	0.128	0.071	3.47142e-89	Plasma_cell
TAF4B	6.58045e-93	0.52283	0.084	0.041	1.37867e-88	Plasma_cell
SIX5	2.3808e-92	1.46121	0.023	0.006	4.98802e-88	Plasma_cell
MGAT3	9.61642e-92	1.25301	0.024	0.006	2.01474e-87	Plasma_cell
ARMCX3	1.00621e-91	0.358861	0.208	0.132	2.10812e-87	Plasma_cell
SSPN	1.18357e-91	0.618473	0.065	0.029	2.47969e-87	Plasma_cell
LINC01781	2.95485e-91	0.738249	0.055	0.023	6.19071e-87	Plasma_cell
KCNA3	4.3057e-91	0.559697	0.066	0.03	9.02086e-87	Plasma_cell
AC025569.1	8.18588e-91	2.08452	0.016	0.003	1.71502e-86	Plasma_cell
C21orf2	2.53656e-90	0.601348	0.08	0.039	5.31435e-86	Plasma_cell
LGALSL	3.22692e-90	0.896828	0.043	0.016	6.76072e-86	Plasma_cell
AC073934.1	4.09388e-90	1.65543	0.018	0.004	8.57708e-86	Plasma_cell
LINC00891	1.04521e-89	1.65705	0.019	0.005	2.18982e-85	Plasma_cell
PARD6G-AS1	2.7147e-89	1.33676	0.036	0.013	5.68758e-85	Plasma_cell
SUB1P1	4.3208e-89	1.33168	0.014	0.003	9.0525e-85	Plasma_cell
DOK3	5.47638e-89	0.230326	0.078	0.038	1.14736e-84	Plasma_cell
EYA2	2.41648e-88	1.59869	0.017	0.004	5.06277e-84	Plasma_cell
TMEM59	3.37302e-88	0.270717	0.547	0.428	7.06681e-84	Plasma_cell
GORASP2	5.4909e-88	0.330522	0.18	0.111	1.1504e-83	Plasma_cell
LRRC59	2.27404e-87	0.246497	0.203	0.129	4.76434e-83	Plasma_cell
BMI1	6.88779e-87	0.505555	0.11	0.06	1.44306e-82	Plasma_cell
ELFN1-AS1	1.09556e-86	1.2523	0.019	0.005	2.29532e-82	Plasma_cell
NEAT1	1.98844e-86	0.111252	0.755	0.648	4.16598e-82	Plasma_cell
B4GALT2	4.77592e-86	0.957614	0.035	0.012	1.0006e-81	Plasma_cell
AC091729.3	6.81413e-86	1.20491	0.027	0.008	1.42763e-81	Plasma_cell
SLC35A2	1.18551e-85	0.495985	0.087	0.044	2.48376e-81	Plasma_cell
LRRC24	1.25074e-85	2.08921	0.014	0.003	2.62042e-81	Plasma_cell
CCDC88A	3.86918e-85	0.564449	0.131	0.077	8.10633e-81	Plasma_cell
AP001160.1	4.06461e-85	1.96624	0.033	0.011	8.51575e-81	Plasma_cell
CALCOCO1	5.02333e-85	0.352776	0.127	0.072	1.05244e-80	Plasma_cell
AC106028.4	5.02971e-85	2.53692	0.011	0.002	1.05377e-80	Plasma_cell
AL359541.1	1.27558e-84	2.09691	0.013	0.002	2.67247e-80	Plasma_cell
IRAK1	4.74017e-84	0.300014	0.123	0.07	9.93113e-80	Plasma_cell
BRCA2	5.65721e-83	0.924029	0.051	0.022	1.18524e-78	Plasma_cell
U62317.4	6.09362e-83	1.16456	0.019	0.004	1.27667e-78	Plasma_cell
AL353759.1	1.19131e-82	2.41243	0.014	0.003	2.49591e-78	Plasma_cell
PTPRS	1.36886e-82	1.90782	0.018	0.004	2.8679e-78	Plasma_cell
WARS	2.41016e-82	0.446734	0.157	0.096	5.04953e-78	Plasma_cell
LIME1	4.09773e-82	0.252815	0.172	0.106	8.58515e-78	Plasma_cell
TMED2	4.10297e-82	0.216275	0.345	0.245	8.59613e-78	Plasma_cell
CCNI2	6.4651e-82	1.22516	0.026	0.008	1.3545e-77	Plasma_cell
AC243772.2	1.04751e-81	2.4435	0.01	0.001	2.19464e-77	Plasma_cell
NCMAP	1.23348e-81	1.84154	0.011	0.002	2.58426e-77	Plasma_cell
AL365361.1	1.36342e-81	0.455296	0.08	0.04	2.8565e-77	Plasma_cell
RRP12	1.97331e-80	0.710844	0.088	0.046	4.13429e-76	Plasma_cell
SEC13	2.05129e-80	0.191765	0.23	0.152	4.29766e-76	Plasma_cell
C19orf38	2.46917e-80	0.650752	0.039	0.015	5.17316e-76	Plasma_cell
HIST4H4	2.75104e-80	0.823627	0.054	0.024	5.7637e-76	Plasma_cell
SIK1B	5.64367e-80	0.587286	0.085	0.044	1.18241e-75	Plasma_cell
LILRB1	8.28634e-80	0.434769	0.081	0.041	1.73607e-75	Plasma_cell
IFI27L1	1.8571e-79	0.540743	0.07	0.034	3.8908e-75	Plasma_cell
FOXN3-AS1	2.01405e-79	1.61753	0.017	0.004	4.21965e-75	Plasma_cell
SCN3A	3.50399e-79	1.5328	0.02	0.005	7.34121e-75	Plasma_cell
CAPN10-DT	3.84785e-79	1.51521	0.029	0.009	8.06164e-75	Plasma_cell
AC246787.1	4.32781e-79	0.110497	0.042	0.016	9.06719e-75	Plasma_cell
IGLV3-25	5.025e-79	4.98321	0.075	0.038	1.05279e-74	Plasma_cell
PLEKHH3	2.03845e-78	0.970415	0.032	0.011	4.27076e-74	Plasma_cell
AQP3	3.54665e-78	0.130344	0.175	0.108	7.43059e-74	Plasma_cell
CSNK1E	4.15321e-78	0.452984	0.117	0.068	8.70139e-74	Plasma_cell
DDOST	5.39131e-78	0.239315	0.28	0.192	1.12953e-73	Plasma_cell
FBH1	5.45637e-78	0.566435	0.088	0.047	1.14316e-73	Plasma_cell
ICAM1	1.17968e-77	0.334764	0.195	0.128	2.47155e-73	Plasma_cell
SUB1P3	1.40555e-77	1.44346	0.014	0.003	2.94476e-73	Plasma_cell
AC109326.1	1.54414e-77	1.48871	0.012	0.002	3.23512e-73	Plasma_cell
IGHV7-4-1	1.78049e-77	5.04357	0.03	0.01	3.73031e-73	Plasma_cell
RWDD2A	2.07831e-77	1.37111	0.025	0.008	4.35427e-73	Plasma_cell
TMEM184B	4.07079e-77	0.493602	0.079	0.041	8.52871e-73	Plasma_cell
MTND2P28	5.89386e-77	0.303433	0.045	0.018	1.23482e-72	Plasma_cell
C17orf62	6.65749e-77	0.345856	0.025	0.008	1.39481e-72	Plasma_cell
FBXO10	7.31468e-77	1.33213	0.024	0.007	1.5325e-72	Plasma_cell
AC096733.2	1.23958e-76	1.76724	0.018	0.005	2.59704e-72	Plasma_cell
BET1	1.45917e-76	0.372448	0.115	0.066	3.05711e-72	Plasma_cell
TXLNB	5.98013e-76	1.45622	0.024	0.007	1.2529e-71	Plasma_cell
PGRMC2	6.54025e-76	0.287585	0.125	0.073	1.37025e-71	Plasma_cell
UAP1	8.84431e-76	0.367467	0.139	0.084	1.85297e-71	Plasma_cell
RPL10P16	8.85993e-76	0.229004	0.031	0.011	1.85624e-71	Plasma_cell
GPLD1	1.15451e-75	2.45299	0.011	0.002	2.41881e-71	Plasma_cell
ANKRD36B	1.36556e-75	0.499305	0.094	0.051	2.86099e-71	Plasma_cell
KCNK6	5.48169e-75	0.441749	0.095	0.052	1.14847e-70	Plasma_cell
C1orf132	6.48653e-75	0.846574	0.014	0.003	1.35899e-70	Plasma_cell
RGS1	8.01234e-75	0.201337	0.546	0.429	1.67867e-70	Plasma_cell
RUBCN	2.17624e-74	0.463402	0.098	0.055	4.55945e-70	Plasma_cell
RPL24P4	2.81489e-74	0.205985	0.042	0.017	5.89747e-70	Plasma_cell
PLCG2	3.22722e-74	0.26554	0.207	0.136	6.76134e-70	Plasma_cell
TECPR1	4.82611e-74	0.514347	0.085	0.045	1.01112e-69	Plasma_cell
TAPBPL	5.8263e-74	0.319677	0.103	0.058	1.22067e-69	Plasma_cell
THAP2	6.85114e-74	1.23567	0.102	0.059	1.43538e-69	Plasma_cell
TARSL2	7.86664e-74	0.427342	0.126	0.075	1.64814e-69	Plasma_cell
FAM117A	2.10335e-73	0.366843	0.1	0.055	4.40673e-69	Plasma_cell
CXXC5	9.56324e-73	0.356781	0.123	0.072	2.00359e-68	Plasma_cell
RAPGEF2	2.09078e-72	0.356157	0.095	0.052	4.38039e-68	Plasma_cell
FUT8	4.86052e-72	0.405274	0.119	0.07	1.01833e-67	Plasma_cell
PRKCG	5.86104e-72	2.05027	0.01	0.002	1.22795e-67	Plasma_cell
LINC01353	6.89631e-72	1.10446	0.021	0.006	1.44485e-67	Plasma_cell
PAOX	9.09447e-72	0.869548	0.047	0.02	1.90538e-67	Plasma_cell
STAP1	1.59374e-71	0.712978	0.077	0.04	3.33904e-67	Plasma_cell
CDKN1A	2.89495e-71	0.236937	0.415	0.311	6.06521e-67	Plasma_cell
SLC35B1	4.48154e-71	0.24591	0.127	0.076	9.38928e-67	Plasma_cell
DNAJB4	6.61902e-71	0.662363	0.212	0.147	1.38675e-66	Plasma_cell
CLECL1	8.53142e-71	0.715147	0.067	0.034	1.78742e-66	Plasma_cell
PELI1	1.63951e-70	0.167884	0.197	0.131	3.43495e-66	Plasma_cell
ATP5J	1.19165e-69	0.244102	0.034	0.013	2.49663e-65	Plasma_cell
CCDC163	1.74405e-69	1.61449	0.015	0.003	3.65396e-65	Plasma_cell
DNAJC4	3.80643e-69	0.231605	0.175	0.113	7.97486e-65	Plasma_cell
COL4A3	4.47346e-69	1.28422	0.021	0.006	9.37235e-65	Plasma_cell
CXXC1	5.45107e-69	0.26942	0.132	0.08	1.14205e-64	Plasma_cell
AL096865.1	6.45683e-69	1.49929	0.02	0.006	1.35277e-64	Plasma_cell
EIF5P1	7.87455e-69	0.802828	0.015	0.004	1.6498e-64	Plasma_cell
AL031777.3	1.01455e-68	0.934504	0.038	0.015	2.12558e-64	Plasma_cell
IFNLR1	2.76512e-68	0.886423	0.03	0.011	5.79321e-64	Plasma_cell
CDK2AP2	3.2617e-68	0.218632	0.334	0.241	6.83359e-64	Plasma_cell
SQSTM1	5.28293e-68	0.758707	0.544	0.483	1.10683e-63	Plasma_cell
ADAM28	2.56568e-67	0.160619	0.177	0.114	5.37537e-63	Plasma_cell
TMEM57	6.56444e-67	0.615796	0.016	0.004	1.37532e-62	Plasma_cell
SH2B2	6.66897e-67	1.04835	0.039	0.016	1.39722e-62	Plasma_cell
SLC7A1	9.40215e-67	0.416066	0.075	0.04	1.96984e-62	Plasma_cell
GOLGA3	1.09043e-66	0.308838	0.128	0.079	2.28456e-62	Plasma_cell
HIST1H2AG	1.32417e-66	0.634911	0.06	0.029	2.77426e-62	Plasma_cell
PGLYRP2	2.13814e-66	1.04737	0.029	0.011	4.47961e-62	Plasma_cell
C12orf45	2.70228e-66	0.518258	0.105	0.061	5.66154e-62	Plasma_cell
UFM1	5.2664e-66	0.297316	0.299	0.219	1.10336e-61	Plasma_cell
SAR1B	5.98384e-66	0.242512	0.199	0.133	1.25367e-61	Plasma_cell
LCORL	6.94371e-66	0.516126	0.08	0.043	1.45478e-61	Plasma_cell
AC016745.2	2.49388e-65	2.45772	0.01	0.002	5.22493e-61	Plasma_cell
LTK	3.30349e-65	0.814809	0.025	0.008	6.92114e-61	Plasma_cell
AGA	4.32361e-65	0.372405	0.092	0.052	9.05839e-61	Plasma_cell
GLRX	8.63662e-65	0.146091	0.236	0.162	1.80946e-60	Plasma_cell
ARFGAP1	8.91892e-65	0.209275	0.097	0.055	1.8686e-60	Plasma_cell
MDM2	2.55682e-64	0.654334	0.145	0.094	5.35679e-60	Plasma_cell
AC073111.5	3.48669e-64	0.643523	0.048	0.022	7.30496e-60	Plasma_cell
BIK	3.70639e-64	0.210763	0.091	0.051	7.76527e-60	Plasma_cell
ERO1B	6.57384e-64	0.446079	0.156	0.101	1.37728e-59	Plasma_cell
SEC61G	1.24232e-63	0.188769	0.523	0.414	2.60279e-59	Plasma_cell
AC022400.7	1.66564e-63	0.960128	0.014	0.003	3.48968e-59	Plasma_cell
VARS	3.07444e-63	0.444364	0.081	0.044	6.44126e-59	Plasma_cell
DPP7	3.13527e-63	0.118352	0.358	0.26	6.56871e-59	Plasma_cell
TTC3P1	1.8118e-62	0.640044	0.014	0.003	3.79591e-58	Plasma_cell
HIST1H4B	4.29538e-62	0.830661	0.03	0.011	8.99925e-58	Plasma_cell
AL031727.1	5.18859e-62	0.450372	0.024	0.008	1.08706e-57	Plasma_cell
GLT8D1	1.71016e-61	0.433541	0.096	0.056	3.58295e-57	Plasma_cell
IDUA	3.00602e-61	0.496361	0.048	0.023	6.2979e-57	Plasma_cell
SSSCA1	3.43911e-61	0.158349	0.125	0.077	7.20528e-57	Plasma_cell
FAM27C	8.57212e-61	1.2251	0.023	0.008	1.79595e-56	Plasma_cell
GPR15	1.3659e-60	1.42516	0.02	0.006	2.86171e-56	Plasma_cell
BET1L	2.12413e-60	0.171689	0.115	0.07	4.45026e-56	Plasma_cell
AL031728.1	9.35314e-60	1.69525	0.011	0.002	1.95958e-55	Plasma_cell
MFSD3	1.73543e-59	0.468523	0.043	0.019	3.6359e-55	Plasma_cell
CADPS2	2.51757e-59	0.630228	0.037	0.016	5.27457e-55	Plasma_cell
LMNA	3.12123e-59	0.241676	0.424	0.33	6.53929e-55	Plasma_cell
RHEX	4.38534e-59	0.343525	0.039	0.017	9.18773e-55	Plasma_cell
EDEM2	4.72162e-59	0.322601	0.1	0.059	9.89227e-55	Plasma_cell
LINC01679	4.86794e-59	1.35316	0.022	0.007	1.01988e-54	Plasma_cell
ZCCHC11	1.54258e-58	0.34616	0.019	0.006	3.23186e-54	Plasma_cell
IGLV8-61	2.29969e-58	7.4376	0.012	0.003	4.81808e-54	Plasma_cell
CUTA	4.94543e-58	0.157289	0.437	0.334	1.03612e-53	Plasma_cell
SEC63P1	9.79064e-58	0.998638	0.011	0.002	2.05124e-53	Plasma_cell
KMT2E-AS1	1.30503e-57	0.481237	0.118	0.074	2.73417e-53	Plasma_cell
LMF1	1.44176e-57	0.735371	0.043	0.02	3.02064e-53	Plasma_cell
AF213884.3	5.19303e-57	1.03648	0.037	0.016	1.08799e-52	Plasma_cell
2025-03-08	7.39548e-57	0.282565	0.073	0.04	1.54943e-52	Plasma_cell
C6orf99	9.15092e-57	1.04398	0.017	0.005	1.91721e-52	Plasma_cell
AC022182.1	1.96376e-56	1.52614	0.012	0.003	4.11428e-52	Plasma_cell
TMEM52	2.51116e-56	1.34309	0.014	0.003	5.26113e-52	Plasma_cell
DERL1	3.64951e-56	0.182457	0.238	0.168	7.64609e-52	Plasma_cell
GANAB	3.65412e-56	0.156154	0.165	0.11	7.65574e-52	Plasma_cell
DEF8	4.79835e-56	0.243085	0.096	0.057	1.0053e-51	Plasma_cell
IGLV1-36	8.77757e-56	5.16276	0.023	0.008	1.83899e-51	Plasma_cell
SRP54	1.24157e-55	0.181066	0.219	0.153	2.6012e-51	Plasma_cell
TMEM198	9.41148e-55	1.53877	0.011	0.003	1.9718e-50	Plasma_cell
CARMIL1	1.17475e-54	0.477081	0.048	0.024	2.46121e-50	Plasma_cell
BCKDK	3.37153e-54	0.267061	0.09	0.054	7.06369e-50	Plasma_cell
DNAJB11	3.65139e-54	0.169381	0.205	0.143	7.65002e-50	Plasma_cell
FAM49A	5.49774e-54	0.270591	0.099	0.06	1.15183e-49	Plasma_cell
CHPF2	9.01506e-54	0.440186	0.07	0.039	1.88874e-49	Plasma_cell
CYBA	1.39714e-53	0.216234	0.749	0.647	2.92714e-49	Plasma_cell
RIC1	2.36389e-53	0.433238	0.087	0.051	4.95259e-49	Plasma_cell
GLIDR	2.52967e-53	1.03735	0.025	0.01	5.2999e-49	Plasma_cell
TLE1	4.01464e-53	0.294615	0.064	0.034	8.41108e-49	Plasma_cell
MOXD1	1.01305e-52	1.09919	0.02	0.007	2.12244e-48	Plasma_cell
UBA5	1.94101e-52	0.355829	0.099	0.06	4.06661e-48	Plasma_cell
TBL2	2.18155e-52	0.574734	0.053	0.027	4.57057e-48	Plasma_cell
SOX5	3.14783e-52	1.40628	0.019	0.006	6.59502e-48	Plasma_cell
NDUFB4P12	4.85373e-52	0.505521	0.021	0.007	1.0169e-47	Plasma_cell
SLC33A1	7.22206e-52	0.70696	0.055	0.029	1.51309e-47	Plasma_cell
KCNK12	4.07706e-51	1.08934	0.021	0.007	8.54186e-47	Plasma_cell
KIAA0368	2.46013e-50	0.411298	0.019	0.006	5.15423e-46	Plasma_cell
BAG3	2.65012e-50	0.845079	0.216	0.163	5.55226e-46	Plasma_cell
C15orf65	3.86519e-50	1.35955	0.015	0.004	8.09795e-46	Plasma_cell
PPOX	4.63814e-50	0.541472	0.045	0.022	9.71736e-46	Plasma_cell
AP001816.1	1.62748e-49	0.669032	0.037	0.017	3.40973e-45	Plasma_cell
C16orf58	6.84237e-49	0.320433	0.065	0.036	1.43355e-44	Plasma_cell
AC116347.1	7.61961e-49	0.467127	0.02	0.007	1.59638e-44	Plasma_cell
C1GALT1C1	9.29616e-49	0.392305	0.083	0.049	1.94764e-44	Plasma_cell
NADK2	1.38995e-48	0.609235	0.035	0.016	2.91208e-44	Plasma_cell
DTNB	2.41128e-48	0.805191	0.05	0.026	5.05187e-44	Plasma_cell
NCLN	3.31188e-48	0.163399	0.096	0.059	6.93873e-44	Plasma_cell
AC007388.1	5.16752e-48	0.272396	0.05	0.026	1.08265e-43	Plasma_cell
PIK3CG	5.93094e-48	0.388135	0.099	0.062	1.24259e-43	Plasma_cell
OXR1	1.6363e-47	0.202058	0.118	0.077	3.42821e-43	Plasma_cell
AL137003.1	1.92847e-47	1.09239	0.018	0.006	4.04035e-43	Plasma_cell
MAMDC4	4.08948e-47	0.603731	0.021	0.007	8.56787e-43	Plasma_cell
SSTR2	4.88922e-47	1.33501	0.017	0.006	1.02434e-42	Plasma_cell
KCNQ1OT1	8.11433e-47	0.578598	0.162	0.115	1.70003e-42	Plasma_cell
ABCA5	3.55116e-46	0.366746	0.069	0.04	7.44004e-42	Plasma_cell
AL136987.1	6.81962e-46	1.758	0.023	0.009	1.42878e-41	Plasma_cell
CDNF	8.08351e-46	1.49359	0.01	0.003	1.69358e-41	Plasma_cell
TNK2	1.01678e-45	0.158513	0.087	0.053	2.13027e-41	Plasma_cell
TSIX	3.74719e-45	1.64185	0.018	0.006	7.85074e-41	Plasma_cell
IRS1	4.49829e-45	0.772152	0.024	0.01	9.42437e-41	Plasma_cell
AC099524.1	9.63661e-45	0.916477	0.018	0.006	2.01897e-40	Plasma_cell
AC040970.1	1.18759e-44	1.01388	0.018	0.006	2.48811e-40	Plasma_cell
ATF3	1.52547e-44	0.144563	0.319	0.244	3.19601e-40	Plasma_cell
PAPD7	1.62918e-44	1.22221	0.01	0.003	3.4133e-40	Plasma_cell
FOSB	5.57141e-44	0.263751	0.682	0.602	1.16727e-39	Plasma_cell
ACAP3	5.88115e-44	0.481449	0.057	0.032	1.23216e-39	Plasma_cell
SMIM1	6.09002e-44	0.670588	0.028	0.012	1.27592e-39	Plasma_cell
ZFAT	7.88245e-44	0.838888	0.031	0.014	1.65145e-39	Plasma_cell
NUAK2	1.03805e-43	0.431977	0.051	0.028	2.17483e-39	Plasma_cell
NDUFAF6	1.13513e-43	0.888229	0.072	0.044	2.3782e-39	Plasma_cell
AC093462.1	1.14629e-43	1.23178	0.021	0.008	2.40159e-39	Plasma_cell
AHSA2	1.25466e-43	0.715074	0.016	0.005	2.62863e-39	Plasma_cell
EML5	1.3761e-43	1.48688	0.013	0.004	2.88306e-39	Plasma_cell
OGFOD3	3.65276e-43	0.268681	0.077	0.047	7.6529e-39	Plasma_cell
SLC2A11	4.40969e-43	0.576411	0.048	0.026	9.23873e-39	Plasma_cell
BFSP2	7.01313e-43	1.00964	0.016	0.006	1.46932e-38	Plasma_cell
AC239799.2	2.01408e-42	2.7229	0.014	0.005	4.21971e-38	Plasma_cell
NUS1	2.63868e-42	0.173709	0.116	0.077	5.5283e-38	Plasma_cell
AC009404.1	3.60566e-42	0.794847	0.034	0.016	7.55422e-38	Plasma_cell
PIF1	5.07505e-42	0.801828	0.023	0.009	1.06327e-37	Plasma_cell
AC017002.1	6.8405e-42	1.28607	0.016	0.005	1.43315e-37	Plasma_cell
HOMER2	1.03348e-41	0.946813	0.02	0.007	2.16525e-37	Plasma_cell
SLC7A7	2.21015e-41	0.267515	0.058	0.033	4.63049e-37	Plasma_cell
GPT2	2.38839e-41	0.445965	0.028	0.012	5.00391e-37	Plasma_cell
MERTK	2.63294e-41	0.671297	0.03	0.014	5.51626e-37	Plasma_cell
BSCL2	2.89406e-41	0.321344	0.072	0.043	6.06335e-37	Plasma_cell
TMEM140	3.12226e-41	0.179979	0.075	0.046	6.54145e-37	Plasma_cell
NRCAM	8.96256e-41	1.46531	0.013	0.004	1.87775e-36	Plasma_cell
SETBP1	1.63666e-40	0.522192	0.064	0.038	3.42896e-36	Plasma_cell
ACSS1	1.70561e-40	0.248773	0.083	0.052	3.57343e-36	Plasma_cell
USO1	2.27901e-40	0.210344	0.152	0.107	4.77476e-36	Plasma_cell
C4B	2.53142e-40	1.2763	0.014	0.005	5.30357e-36	Plasma_cell
IFFO2	2.2178e-39	0.41316	0.057	0.033	4.64652e-35	Plasma_cell
LINC01136	3.48889e-39	1.02927	0.014	0.005	7.30957e-35	Plasma_cell
AC091271.1	3.52418e-39	0.592419	0.067	0.041	7.38351e-35	Plasma_cell
AL355075.4	4.24086e-39	1.14718	0.04	0.021	8.88502e-35	Plasma_cell
OSTC	4.27652e-39	0.129766	0.318	0.247	8.95974e-35	Plasma_cell
NFKBIE	6.89315e-39	0.13976	0.083	0.053	1.44418e-34	Plasma_cell
SLC25A42	1.13025e-38	0.600917	0.042	0.022	2.36798e-34	Plasma_cell
GGT1	1.84941e-38	0.314549	0.037	0.019	3.87469e-34	Plasma_cell
CLN6	2.20073e-38	0.669174	0.04	0.021	4.61075e-34	Plasma_cell
TCEA1P2	3.5566e-38	0.390648	0.017	0.006	7.45144e-34	Plasma_cell
PIM1	5.46021e-38	0.236276	0.208	0.155	1.14397e-33	Plasma_cell
GBF1	6.19474e-38	0.111768	0.1	0.066	1.29786e-33	Plasma_cell
ZNF791	9.29735e-38	0.208372	0.146	0.103	1.94789e-33	Plasma_cell
NOL3	1.07264e-37	0.559976	0.031	0.015	2.24728e-33	Plasma_cell
SLC41A2	1.44422e-37	0.420304	0.034	0.017	3.02578e-33	Plasma_cell
IGHV5-78	1.67339e-37	1.30517	0.012	0.004	3.50591e-33	Plasma_cell
ZP3	1.74718e-37	1.67871	0.012	0.004	3.66051e-33	Plasma_cell
GEMIN7	1.92713e-37	0.250267	0.062	0.037	4.03754e-33	Plasma_cell
CCNC	4.2681e-37	0.159452	0.125	0.086	8.94209e-33	Plasma_cell
SETDB2	7.83914e-37	0.390418	0.077	0.048	1.64238e-32	Plasma_cell
PPIB	1.2272e-36	0.153079	0.58	0.498	2.5711e-32	Plasma_cell
SNHG9	1.67367e-36	0.276024	0.151	0.109	3.50651e-32	Plasma_cell
MANEA-DT	1.68342e-36	1.02305	0.029	0.014	3.52694e-32	Plasma_cell
SLC5A3	2.82709e-36	0.45345	0.162	0.12	5.92303e-32	Plasma_cell
COX18	6.05868e-36	0.679614	0.038	0.02	1.26935e-31	Plasma_cell
ALG2	2.11421e-35	0.132616	0.099	0.066	4.42948e-31	Plasma_cell
PRRG3	2.5149e-35	0.419841	0.014	0.005	5.26896e-31	Plasma_cell
AL451085.1	3.77623e-35	0.97586	0.023	0.01	7.91158e-31	Plasma_cell
ERC1	4.87836e-35	0.292156	0.077	0.049	1.02207e-30	Plasma_cell
TRMT112P6	9.82566e-35	0.304412	0.012	0.004	2.05857e-30	Plasma_cell
SERPINI1	1.3008e-34	0.513338	0.034	0.017	2.7253e-30	Plasma_cell
ALDH18A1	1.85592e-34	0.212308	0.059	0.035	3.88833e-30	Plasma_cell
NFKBIA	2.23655e-34	0.181845	0.677	0.604	4.68579e-30	Plasma_cell
OGFOD2	4.15638e-34	0.339764	0.042	0.023	8.70803e-30	Plasma_cell
BTN2A2	5.81478e-34	0.241176	0.074	0.047	1.21825e-29	Plasma_cell
AL359513.1	1.35708e-33	0.753121	0.02	0.009	2.84322e-29	Plasma_cell
LIN7B	2.58002e-33	0.558391	0.028	0.014	5.40541e-29	Plasma_cell
CCDC144A	2.9881e-33	1.32836	0.024	0.011	6.26037e-29	Plasma_cell
PRPSAP2	5.77029e-33	0.63478	0.096	0.065	1.20893e-28	Plasma_cell
PAPSS1	1.02407e-32	0.124347	0.109	0.075	2.14554e-28	Plasma_cell
FHIT	1.19509e-32	0.586841	0.038	0.02	2.50383e-28	Plasma_cell
DICER1-AS1	1.32245e-32	1.0942	0.015	0.006	2.77066e-28	Plasma_cell
CCDC189	1.39065e-32	0.723132	0.019	0.008	2.91355e-28	Plasma_cell
C1orf61	2.88794e-32	0.771211	0.022	0.01	6.05052e-28	Plasma_cell
DLL4	4.07289e-32	0.454079	0.027	0.013	8.53311e-28	Plasma_cell
FCHSD2	6.34479e-32	0.247566	0.117	0.082	1.3293e-27	Plasma_cell
RIOX2	7.27224e-32	0.394186	0.046	0.026	1.52361e-27	Plasma_cell
AL021155.5	9.12311e-32	1.98946	0.021	0.009	1.91138e-27	Plasma_cell
IFNAR2	1.34895e-31	0.228214	0.1	0.068	2.82618e-27	Plasma_cell
AL021453.1	1.36471e-31	0.497711	0.03	0.015	2.85919e-27	Plasma_cell
MEF2C-AS1	1.75746e-31	0.921796	0.017	0.007	3.68206e-27	Plasma_cell
TEC	2.0457e-31	0.673471	0.025	0.012	4.28595e-27	Plasma_cell
AC040169.1	2.28925e-31	1.21748	0.014	0.005	4.79621e-27	Plasma_cell
GTPBP1	2.70037e-31	0.1707	0.117	0.083	5.65755e-27	Plasma_cell
DNAJC25	4.50748e-31	0.248784	0.048	0.028	9.44362e-27	Plasma_cell
PSEN2	6.03567e-31	0.449553	0.028	0.014	1.26453e-26	Plasma_cell
MGAT2	7.9188e-31	0.165788	0.104	0.072	1.65907e-26	Plasma_cell
NPIPB15	8.55988e-31	0.419594	0.028	0.014	1.79338e-26	Plasma_cell
AKAP17A	3.61042e-30	0.106423	0.148	0.108	7.56418e-26	Plasma_cell
HIST1H3J	3.85873e-30	0.820532	0.019	0.008	8.08443e-26	Plasma_cell
NRROS	5.0556e-30	0.44006	0.045	0.026	1.0592e-25	Plasma_cell
RPS4XP1	5.91256e-30	0.286933	0.012	0.004	1.23874e-25	Plasma_cell
TIAM2	7.25126e-30	0.5118	0.04	0.023	1.51921e-25	Plasma_cell
AL121985.1	8.02396e-30	1.16249	0.012	0.004	1.6811e-25	Plasma_cell
TUBG2	8.74205e-30	0.586103	0.03	0.015	1.83155e-25	Plasma_cell
AC099778.1	1.06513e-29	0.587566	0.028	0.014	2.23155e-25	Plasma_cell
PSME2P2	1.16202e-29	0.198766	0.015	0.006	2.43454e-25	Plasma_cell
EVI5	1.30627e-29	0.196038	0.062	0.039	2.73676e-25	Plasma_cell
ANKRD33B	1.91428e-29	0.538239	0.028	0.014	4.0106e-25	Plasma_cell
DXO	2.04473e-29	0.217804	0.066	0.042	4.28392e-25	Plasma_cell
PRR34-AS1	3.78359e-29	0.273675	0.05	0.03	7.92699e-25	Plasma_cell
C11orf1	3.82832e-29	0.144186	0.074	0.049	8.02072e-25	Plasma_cell
PLAG1	6.09386e-29	0.635965	0.025	0.012	1.27672e-24	Plasma_cell
IGLC1	8.00993e-29	4.89651	0.124	0.097	1.67816e-24	Plasma_cell
ECI1	1.02277e-28	0.16545	0.083	0.056	2.1428e-24	Plasma_cell
PINK1	1.14601e-28	0.266705	0.047	0.028	2.401e-24	Plasma_cell
PAN2	1.396e-28	0.312895	0.045	0.026	2.92476e-24	Plasma_cell
UCHL1	1.59514e-28	0.720858	0.013	0.005	3.34198e-24	Plasma_cell
LIN52	1.7165e-28	0.23647	0.043	0.025	3.59625e-24	Plasma_cell
MINDY1	2.30898e-28	0.305125	0.023	0.011	4.83755e-24	Plasma_cell
PIEZO1	3.972e-28	0.145664	0.09	0.062	8.32173e-24	Plasma_cell
FUT8-AS1	4.2705e-28	0.930242	0.011	0.004	8.94712e-24	Plasma_cell
HIST2H2AA3	5.60344e-28	0.874994	0.012	0.004	1.17398e-23	Plasma_cell
AL591846.1	5.85893e-28	0.139305	0.015	0.006	1.22751e-23	Plasma_cell
NEB	6.1777e-28	0.379933	0.011	0.004	1.29429e-23	Plasma_cell
INSIG2	6.99034e-28	0.105712	0.079	0.052	1.46455e-23	Plasma_cell
AL512625.1	7.57314e-28	0.913428	0.014	0.005	1.58665e-23	Plasma_cell
HIST1H2BF	7.65775e-28	1.16573	0.024	0.012	1.60437e-23	Plasma_cell
CD99L2	8.77e-28	0.407597	0.039	0.022	1.8374e-23	Plasma_cell
IGHV2-70	9.81841e-28	5.31409	0.011	0.004	2.05706e-23	Plasma_cell
MKNK2	1.20505e-27	0.117716	0.223	0.174	2.52469e-23	Plasma_cell
DMGDH	1.36235e-27	0.897808	0.013	0.005	2.85426e-23	Plasma_cell
MB21D2	2.49861e-27	0.690874	0.021	0.01	5.23483e-23	Plasma_cell
AC022167.3	2.69554e-27	1.18127	0.01	0.003	5.64743e-23	Plasma_cell
TCN2	2.80721e-27	0.325348	0.038	0.022	5.88139e-23	Plasma_cell
SIK1	3.03956e-27	0.312631	0.049	0.03	6.36817e-23	Plasma_cell
BCAR3	3.42498e-27	0.513585	0.027	0.014	7.17568e-23	Plasma_cell
GMDS-DT	5.1836e-27	0.422617	0.05	0.031	1.08602e-22	Plasma_cell
NOMO1	5.39876e-27	0.312824	0.042	0.024	1.13109e-22	Plasma_cell
REPIN1	5.49753e-27	0.116569	0.08	0.055	1.15179e-22	Plasma_cell
UGGT2	5.55806e-27	0.484522	0.028	0.015	1.16447e-22	Plasma_cell
TET1	6.62619e-27	0.885441	0.018	0.008	1.38825e-22	Plasma_cell
AL163051.1	7.44688e-27	0.820349	0.018	0.008	1.5602e-22	Plasma_cell
PDIA3P1	1.3423e-26	0.520985	0.013	0.005	2.81225e-22	Plasma_cell
C2orf92	1.69127e-26	1.29153	0.011	0.004	3.54337e-22	Plasma_cell
PMM2	1.72065e-26	0.191576	0.091	0.063	3.60494e-22	Plasma_cell
CPTP	3.55139e-26	0.177664	0.048	0.029	7.44053e-22	Plasma_cell
CBFA2T3	3.97997e-26	0.207441	0.041	0.024	8.33844e-22	Plasma_cell
C1orf27	4.36732e-26	0.429863	0.01	0.003	9.14998e-22	Plasma_cell
MSTO1	8.51634e-26	0.398359	0.034	0.019	1.78426e-21	Plasma_cell
FZD3	9.81236e-26	0.424578	0.026	0.013	2.05579e-21	Plasma_cell
DDN-AS1	1.19897e-25	0.782255	0.015	0.006	2.51196e-21	Plasma_cell
AC008035.1	1.23288e-25	0.972957	0.012	0.004	2.58301e-21	Plasma_cell
TUBGCP6	1.94486e-25	0.173517	0.059	0.039	4.07467e-21	Plasma_cell
LINC00969	2.17271e-25	0.44245	0.01	0.004	4.55205e-21	Plasma_cell
IQCG	2.85622e-25	0.634119	0.04	0.024	5.98407e-21	Plasma_cell
AC025259.3	2.96376e-25	0.79098	0.021	0.01	6.20938e-21	Plasma_cell
CCNE1	4.92839e-25	0.662373	0.02	0.01	1.03255e-20	Plasma_cell
PLEKHN1	7.41954e-25	0.498572	0.017	0.008	1.55447e-20	Plasma_cell
CBLN3	8.64686e-25	1.05894	0.01	0.004	1.8116e-20	Plasma_cell
CUL7	1.49336e-24	0.394709	0.026	0.014	3.12874e-20	Plasma_cell
KIAA0930	1.49705e-24	0.148638	0.064	0.042	3.13647e-20	Plasma_cell
AL139011.1	1.98676e-24	1.01188	0.013	0.005	4.16246e-20	Plasma_cell
NME2P1	3.78519e-24	0.335509	0.013	0.005	7.93036e-20	Plasma_cell
KHK	4.28712e-24	0.350534	0.024	0.012	8.98194e-20	Plasma_cell
EIF2S2P4	4.89124e-24	0.544807	0.012	0.005	1.02476e-19	Plasma_cell
P3H3	6.57857e-24	0.635619	0.017	0.008	1.37828e-19	Plasma_cell
AC087239.1	7.53646e-24	0.144798	0.058	0.038	1.57896e-19	Plasma_cell
OSER1-DT	1.37104e-23	0.291645	0.036	0.021	2.87246e-19	Plasma_cell
GPR85	1.62085e-23	0.108114	0.014	0.006	3.39585e-19	Plasma_cell
OXCT2	1.64034e-23	1.10612	0.01	0.004	3.43668e-19	Plasma_cell
GGH	1.97856e-23	0.146101	0.039	0.024	4.14528e-19	Plasma_cell
KDM5D	2.3995e-23	0.278626	0.068	0.046	5.02719e-19	Plasma_cell
IARS	2.85662e-23	0.107165	0.108	0.078	5.98491e-19	Plasma_cell
RASD1	5.73206e-23	0.448049	0.075	0.052	1.20092e-18	Plasma_cell
SLC25A23	5.9469e-23	0.118977	0.036	0.021	1.24593e-18	Plasma_cell
ABHD4	1.26753e-22	0.197784	0.031	0.018	2.6556e-18	Plasma_cell
AVEN	1.29022e-22	0.368576	0.029	0.017	2.70313e-18	Plasma_cell
WDR74	1.36806e-22	0.306457	0.206	0.165	2.86622e-18	Plasma_cell
DPAGT1	1.73023e-22	0.163551	0.06	0.04	3.625e-18	Plasma_cell
CRNDE	2.50598e-22	0.337192	0.025	0.013	5.25027e-18	Plasma_cell
SLC22A17	4.56684e-22	0.476227	0.022	0.011	9.56799e-18	Plasma_cell
FOXRED1	6.34264e-22	0.29505	0.05	0.032	1.32885e-17	Plasma_cell
AC092053.3	7.46522e-22	1.25314	0.013	0.005	1.56404e-17	Plasma_cell
KIAA0141	8.10761e-22	0.202273	0.014	0.006	1.69863e-17	Plasma_cell
ZFAND2A	1.61642e-21	0.476408	0.241	0.201	3.38656e-17	Plasma_cell
C4A	1.87683e-21	1.12957	0.01	0.004	3.93214e-17	Plasma_cell
SLFN13	2.69726e-21	0.138875	0.046	0.029	5.65102e-17	Plasma_cell
ATG4A	4.53487e-21	0.209147	0.042	0.027	9.50101e-17	Plasma_cell
IL5RA	5.20393e-21	0.752569	0.014	0.006	1.09027e-16	Plasma_cell
RPL29P11	1.37826e-20	0.128702	0.019	0.009	2.88759e-16	Plasma_cell
SDR42E2	1.78507e-20	0.507396	0.023	0.013	3.73991e-16	Plasma_cell
AC110769.2	2.95623e-20	0.911595	0.019	0.01	6.1936e-16	Plasma_cell
IER2	4.44041e-20	0.578867	0.61	0.574	9.30311e-16	Plasma_cell
AC011446.2	4.62866e-20	1.06747	0.01	0.004	9.69751e-16	Plasma_cell
ETV2	4.68324e-20	0.585257	0.016	0.007	9.81185e-16	Plasma_cell
RPL39L	7.12811e-20	0.138059	0.048	0.032	1.49341e-15	Plasma_cell
ARSG	1.0284e-19	0.478986	0.032	0.019	2.15461e-15	Plasma_cell
PDIK1L	1.1041e-19	0.39255	0.026	0.015	2.31319e-15	Plasma_cell
GIPR	1.12213e-19	0.160697	0.02	0.01	2.35097e-15	Plasma_cell
AC025181.2	2.2916e-19	0.697494	0.013	0.006	4.80114e-15	Plasma_cell
EEF1AKMT3	2.46911e-19	0.58183	0.014	0.007	5.17303e-15	Plasma_cell
MESP1	2.48279e-19	0.461558	0.012	0.006	5.20169e-15	Plasma_cell
SFXN4	3.1795e-19	0.178371	0.049	0.033	6.66138e-15	Plasma_cell
GYS1	5.52169e-19	0.141954	0.042	0.027	1.15685e-14	Plasma_cell
NPIPB11	7.3313e-19	0.743073	0.016	0.008	1.53598e-14	Plasma_cell
NBEA	1.05232e-18	0.722873	0.018	0.009	2.20472e-14	Plasma_cell
C19orf54	1.65843e-18	0.324719	0.021	0.011	3.47457e-14	Plasma_cell
HIST1H3H	4.64992e-18	0.224849	0.03	0.018	9.74205e-14	Plasma_cell
AC010226.1	4.68395e-18	0.578086	0.018	0.009	9.81335e-14	Plasma_cell
SERP1	4.80615e-18	0.126848	0.631	0.559	1.00694e-13	Plasma_cell
IQCB1	1.02336e-17	0.134441	0.093	0.069	2.14405e-13	Plasma_cell
FOXJ1	1.19896e-17	0.592231	0.019	0.01	2.51194e-13	Plasma_cell
BICD1	1.35163e-17	0.205268	0.054	0.037	2.83179e-13	Plasma_cell
TMEM44-AS1	1.43356e-17	0.270843	0.043	0.029	3.00345e-13	Plasma_cell
STBD1	2.06654e-17	0.673327	0.01	0.004	4.32961e-13	Plasma_cell
CRYBG3	2.54743e-17	0.241706	0.042	0.027	5.33711e-13	Plasma_cell
AC253572.2	2.83763e-17	1.49175	0.019	0.01	5.94511e-13	Plasma_cell
AL355472.1	2.97553e-17	0.156585	0.023	0.013	6.23404e-13	Plasma_cell
AL357033.4	3.81125e-17	0.316468	0.015	0.007	7.98495e-13	Plasma_cell
ARMC2	4.70754e-17	0.55639	0.018	0.009	9.86277e-13	Plasma_cell
DCPS	6.27013e-17	0.110996	0.08	0.059	1.31366e-12	Plasma_cell
ABHD8	8.45526e-17	0.311039	0.027	0.016	1.77146e-12	Plasma_cell
METTL1	1.00121e-16	0.2934	0.027	0.016	2.09763e-12	Plasma_cell
TM7SF2	1.39039e-16	0.112085	0.038	0.024	2.91301e-12	Plasma_cell
ZSCAN2	2.54409e-16	0.461669	0.018	0.01	5.33013e-12	Plasma_cell
MIEF1	3.53165e-16	0.203006	0.051	0.035	7.39916e-12	Plasma_cell
AC036176.1	3.67864e-16	0.590006	0.015	0.007	7.70713e-12	Plasma_cell
SIRT3	4.05802e-16	0.226486	0.037	0.024	8.50197e-12	Plasma_cell
SYNE3	4.43083e-16	0.379127	0.049	0.034	9.28303e-12	Plasma_cell
CCDC102A	4.48646e-16	0.445868	0.022	0.013	9.39957e-12	Plasma_cell
AC120193.1	6.36338e-16	0.844478	0.014	0.007	1.33319e-11	Plasma_cell
NRARP	6.42681e-16	0.312648	0.065	0.047	1.34648e-11	Plasma_cell
ALG9	9.55842e-16	0.407416	0.03	0.019	2.00258e-11	Plasma_cell
KRTCAP2	9.60994e-16	0.255022	0.401	0.362	2.01338e-11	Plasma_cell
NUDT18	1.40525e-15	0.137652	0.04	0.027	2.94414e-11	Plasma_cell
TMEM143	2.63064e-15	0.518206	0.016	0.009	5.51145e-11	Plasma_cell
LRP2BP	3.47918e-15	0.68858	0.018	0.01	7.28924e-11	Plasma_cell
MT-ND6	3.49447e-15	0.250215	0.359	0.312	7.32126e-11	Plasma_cell
TCEANC	3.86036e-15	0.605466	0.014	0.007	8.08784e-11	Plasma_cell
AC243960.1	4.24259e-15	0.206364	0.097	0.074	8.88865e-11	Plasma_cell
KPTN	4.76573e-15	0.190743	0.017	0.009	9.98468e-11	Plasma_cell
ACBD4	5.24076e-15	0.315323	0.024	0.014	1.09799e-10	Plasma_cell
DNAJC3-DT	7.58556e-15	0.24787	0.022	0.013	1.58925e-10	Plasma_cell
NEK8	1.03825e-14	0.400196	0.028	0.018	2.17524e-10	Plasma_cell
UBALD2	1.24784e-14	0.119663	0.207	0.172	2.61434e-10	Plasma_cell
LINC01358	1.37378e-14	0.742876	0.011	0.005	2.87821e-10	Plasma_cell
SLC12A4	1.42354e-14	0.357202	0.025	0.016	2.98245e-10	Plasma_cell
COPZ2	1.47939e-14	0.394715	0.015	0.008	3.09947e-10	Plasma_cell
TUT1	2.23386e-14	0.410249	0.025	0.015	4.68016e-10	Plasma_cell
ACY3	3.53496e-14	0.139919	0.018	0.011	7.40609e-10	Plasma_cell
SNORD104	3.90836e-14	0.145756	0.01	0.005	8.18842e-10	Plasma_cell
AC005332.1	5.11958e-14	0.673443	0.012	0.006	1.0726e-09	Plasma_cell
AL137003.2	5.57504e-14	0.556954	0.012	0.006	1.16803e-09	Plasma_cell
C1orf53	7.1688e-14	0.434682	0.011	0.006	1.50194e-09	Plasma_cell
TLR7	8.69867e-14	0.451083	0.018	0.01	1.82246e-09	Plasma_cell
ASPHD2	1.10192e-13	0.240125	0.021	0.013	2.30862e-09	Plasma_cell
XKR6	1.18232e-13	0.261224	0.021	0.013	2.47707e-09	Plasma_cell
HEMK1	1.8975e-13	0.161774	0.041	0.028	3.97546e-09	Plasma_cell
ZNF804A	4.15324e-13	0.849986	0.01	0.005	8.70145e-09	Plasma_cell
AGBL3	5.43413e-13	0.407851	0.013	0.007	1.13851e-08	Plasma_cell
TK2	5.59514e-13	0.187395	0.037	0.026	1.17224e-08	Plasma_cell
HEXIM2	6.05426e-13	0.573944	0.015	0.008	1.26843e-08	Plasma_cell
EPB41L4A	6.38934e-13	0.310355	0.018	0.011	1.33863e-08	Plasma_cell
PARP2	7.05359e-13	0.224035	0.028	0.018	1.4778e-08	Plasma_cell
TGFBR3L	9.26334e-13	0.505832	0.011	0.005	1.94076e-08	Plasma_cell
PRSS21	1.14193e-12	0.117831	0.016	0.009	2.39246e-08	Plasma_cell
GRAMD1C	1.59304e-12	0.234924	0.02	0.012	3.33758e-08	Plasma_cell
HSPA1A	2.33637e-12	0.213135	0.56	0.536	4.89492e-08	Plasma_cell
NIF3L1	3.34599e-12	0.340603	0.042	0.03	7.01019e-08	Plasma_cell
CCL25	3.62767e-12	0.66067	0.011	0.006	7.60034e-08	Plasma_cell
GEN1	4.83437e-12	0.521893	0.027	0.017	1.01285e-07	Plasma_cell
EVI5L	5.13322e-12	0.294214	0.016	0.009	1.07546e-07	Plasma_cell
AL035413.1	5.747e-12	0.395007	0.01	0.005	1.20405e-07	Plasma_cell
HOXC4	6.89484e-12	0.256081	0.01	0.005	1.44454e-07	Plasma_cell
SFXN2	1.81162e-11	0.419979	0.018	0.011	3.79552e-07	Plasma_cell
METRN	2.11976e-11	0.188754	0.045	0.033	4.44111e-07	Plasma_cell
DPH7	2.30303e-11	0.108445	0.057	0.043	4.82508e-07	Plasma_cell
ACVR1C	2.41652e-11	0.700362	0.011	0.006	5.06285e-07	Plasma_cell
SND1-IT1	2.46811e-11	0.520752	0.024	0.015	5.17093e-07	Plasma_cell
AC006449.6	2.53883e-11	0.283242	0.021	0.013	5.31911e-07	Plasma_cell
AL451165.2	3.16487e-11	0.209913	0.03	0.021	6.63073e-07	Plasma_cell
B4GAT1	6.80116e-11	0.143454	0.023	0.015	1.42491e-06	Plasma_cell
CBWD3	8.19169e-11	0.435264	0.028	0.019	1.71624e-06	Plasma_cell
HIST1H2AH	1.09805e-10	0.155624	0.019	0.012	2.30053e-06	Plasma_cell
IGLV10-54	3.48462e-10	5.64422	0.018	0.011	7.30062e-06	Plasma_cell
CNR1	6.44392e-10	0.70617	0.01	0.006	1.35006e-05	Plasma_cell
GCSAM	7.7996e-10	0.160398	0.029	0.02	1.63409e-05	Plasma_cell
ZNF608	1.63647e-09	0.195858	0.024	0.016	3.42858e-05	Plasma_cell
AC009779.2	1.73089e-09	0.261675	0.013	0.008	3.62639e-05	Plasma_cell
HIST1H2BH	1.75567e-09	0.249098	0.025	0.017	3.6783e-05	Plasma_cell
ANKRD16	3.31452e-09	0.383478	0.016	0.01	6.94424e-05	Plasma_cell
AC007114.1	3.33492e-09	0.226337	0.013	0.008	6.987e-05	Plasma_cell
EFHC1	2.29938e-08	0.176284	0.038	0.028	0.000481743	Plasma_cell
KMO	3.21397e-08	0.220314	0.036	0.027	0.00067336	Plasma_cell
AL512625.3	4.26623e-08	0.225596	0.013	0.008	0.000893817	Plasma_cell
ANKDD1A	4.73297e-08	0.309828	0.013	0.008	0.000991604	Plasma_cell
AC010654.1	4.80842e-08	0.279201	0.013	0.008	0.00100741	Plasma_cell
HSPB1	6.46325e-08	0.539016	0.429	0.408	0.00135412	Plasma_cell
TENT4A	8.45822e-08	0.160058	0.047	0.036	0.00177208	Plasma_cell
AC092069.1	1.27271e-07	0.768786	0.01	0.006	0.00266646	Plasma_cell
AC064807.1	1.46931e-07	0.256921	0.017	0.011	0.00307835	Plasma_cell
IL23A	2.57119e-07	0.214759	0.035	0.026	0.0053869	Plasma_cell
AC073335.2	3.65969e-07	0.208649	0.01	0.006	0.00766742	Plasma_cell
PARP16	4.07591e-07	0.10874	0.033	0.025	0.00853945	Plasma_cell
ZBTB8A	1.04837e-06	0.170632	0.013	0.008	0.0219644	Plasma_cell
UAP1L1	1.30582e-06	0.144122	0.02	0.014	0.0273583	Plasma_cell
HIST1H4J	1.93645e-06	0.255477	0.012	0.008	0.0405706	Plasma_cell
ELOA-AS1	2.07335e-06	0.252493	0.016	0.011	0.0434388	Plasma_cell
ARF4-AS1	2.77603e-06	0.426268	0.01	0.006	0.0581606	Plasma_cell
APOM	3.04896e-06	0.17388	0.014	0.009	0.0638788	Plasma_cell
IQCH-AS1	3.43605e-06	0.188185	0.014	0.009	0.0719887	Plasma_cell
OXSM	3.46447e-06	0.103795	0.023	0.017	0.0725841	Plasma_cell
OLMALINC	3.99374e-06	0.229165	0.015	0.01	0.0836728	Plasma_cell
AC004520.1	5.04421e-06	0.103955	0.018	0.013	0.105681	Plasma_cell
CD1D	6.30426e-06	0.282348	0.025	0.019	0.132081	Plasma_cell
LARGE1	9.81898e-06	0.130246	0.019	0.013	0.205717	Plasma_cell
MAP3K9	1.19668e-05	0.196393	0.014	0.009	0.250716	Plasma_cell
HIST1H4E	1.39918e-05	0.364946	0.018	0.013	0.293142	Plasma_cell
C16orf86	1.71521e-05	0.542905	0.01	0.007	0.359354	Plasma_cell
ACAD11	1.74656e-05	0.445698	0.013	0.009	0.365922	Plasma_cell
STPG1	2.40674e-05	0.190593	0.012	0.008	0.504235	Plasma_cell
FBXL22	3.49065e-05	0.791597	0.015	0.011	0.731326	Plasma_cell
CCDC134	3.76527e-05	0.100376	0.01	0.007	0.788861	Plasma_cell
FRMD6	4.07458e-05	0.168416	0.016	0.012	0.853665	Plasma_cell
ZNF532	4.22088e-05	0.121332	0.026	0.02	0.884316	Plasma_cell
EXD2	5.25016e-05	0.141456	0.016	0.012	1	Plasma_cell
PTP4A3	0.00014988	0.135584	0.043	0.036	1	Plasma_cell
TRIB3	0.000193545	0.239454	0.02	0.015	1	Plasma_cell
AC139887.2	0.000266373	0.360802	0.018	0.013	1	Plasma_cell
TSC22D3	0.000415225	0.103701	0.66	0.618	1	Plasma_cell
AC245140.2	0.00135764	0.289986	0.01	0.007	1	Plasma_cell
PFAS	0.00139288	0.176883	0.015	0.011	1	Plasma_cell
AC012146.1	0.00189058	0.377771	0.011	0.008	1	Plasma_cell
AL135791.1	0.00218499	0.181714	0.012	0.009	1	Plasma_cell
AC092683.1	0.00251488	0.105847	0.039	0.034	1	Plasma_cell
MRNIP	0.00531118	0.158187	0.047	0.041	1	Plasma_cell
CCL5	0	2.92404	0.951	0.201	0	CD8_T_cell
NKG7	0	2.40405	0.803	0.134	0	CD8_T_cell
CD8A	0	4.01813	0.711	0.059	0	CD8_T_cell
GZMA	0	2.17228	0.727	0.127	0	CD8_T_cell
CD3E	0	1.84377	0.841	0.281	0	CD8_T_cell
CST7	0	2.41711	0.722	0.165	0	CD8_T_cell
CD3D	0	1.78368	0.81	0.261	0	CD8_T_cell
IL32	0	1.35825	0.927	0.412	0	CD8_T_cell
CCL4	0	2.19707	0.709	0.207	0	CD8_T_cell
HCST	0	1.82724	0.754	0.289	0	CD8_T_cell
CD2	0	1.55412	0.703	0.247	0	CD8_T_cell
CD8B	0	4.14015	0.478	0.033	0	CD8_T_cell
GZMK	0	3.582	0.49	0.062	0	CD8_T_cell
CD7	0	1.4783	0.667	0.246	0	CD8_T_cell
CD3G	0	1.83598	0.591	0.18	0	CD8_T_cell
DUSP2	0	1.76934	0.806	0.407	0	CD8_T_cell
GZMH	0	3.02774	0.42	0.054	0	CD8_T_cell
GZMB	0	2.29354	0.455	0.09	0	CD8_T_cell
GZMM	0	2.37416	0.461	0.107	0	CD8_T_cell
TNFAIP3	0	1.09368	0.819	0.468	0	CD8_T_cell
RGCC	0	1.63017	0.651	0.309	0	CD8_T_cell
FYN	0	1.55614	0.56	0.22	0	CD8_T_cell
FYB1	0	0.768782	0.661	0.323	0	CD8_T_cell
CXCR4	0	0.94838	0.882	0.548	0	CD8_T_cell
LCK	0	1.53146	0.529	0.198	0	CD8_T_cell
TRBC2	0	1.33146	0.634	0.305	0	CD8_T_cell
CLEC2B	0	1.53994	0.606	0.284	0	CD8_T_cell
PTPRCAP	0	1.86025	0.503	0.182	0	CD8_T_cell
CD52	0	0.97499	0.783	0.463	0	CD8_T_cell
LEPROTL1	0	1.31196	0.622	0.302	0	CD8_T_cell
EVL	0	1.33015	0.621	0.301	0	CD8_T_cell
ANXA1	0	1.34875	0.667	0.351	0	CD8_T_cell
CORO1A	0	1.07085	0.742	0.43	0	CD8_T_cell
CD96	0	1.85055	0.445	0.135	0	CD8_T_cell
PTPRC	0	0.810189	0.872	0.565	0	CD8_T_cell
PRF1	0	1.93659	0.389	0.083	0	CD8_T_cell
RARRES3	0	1.68908	0.499	0.201	0	CD8_T_cell
SRGN	0	0.326651	0.955	0.658	0	CD8_T_cell
CD69	0	0.740114	0.734	0.438	0	CD8_T_cell
RUNX3	0	1.4084	0.511	0.219	0	CD8_T_cell
TUBA4A	0	1.86749	0.531	0.24	0	CD8_T_cell
LAG3	0	2.49741	0.347	0.062	0	CD8_T_cell
IFITM1	0	1.17468	0.562	0.279	0	CD8_T_cell
CD99	0	1.01378	0.693	0.418	0	CD8_T_cell
SYTL3	0	1.63813	0.413	0.142	0	CD8_T_cell
APOBEC3G	0	2.05929	0.383	0.118	0	CD8_T_cell
PTPN22	0	1.64155	0.416	0.153	0	CD8_T_cell
CRIP1	0	1.01219	0.688	0.426	0	CD8_T_cell
GNG2	0	1.3677	0.469	0.208	0	CD8_T_cell
ARHGDIB	0	0.762008	0.842	0.582	0	CD8_T_cell
PIK3R1	0	1.53081	0.484	0.225	0	CD8_T_cell
LCP1	0	0.643628	0.672	0.416	0	CD8_T_cell
TRAC	0	1.20976	0.465	0.209	0	CD8_T_cell
RAC2	0	0.780397	0.723	0.467	0	CD8_T_cell
SH2D2A	0	1.67347	0.383	0.13	0	CD8_T_cell
CCL4L2	0	1.95269	0.372	0.121	0	CD8_T_cell
CREM	0	0.993592	0.659	0.409	0	CD8_T_cell
PARP8	0	1.71971	0.379	0.129	0	CD8_T_cell
DUSP4	0	1.67613	0.419	0.169	0	CD8_T_cell
ALOX5AP	0	0.639916	0.525	0.277	0	CD8_T_cell
ID2	0	1.12609	0.542	0.296	0	CD8_T_cell
RGS11	0	0.89489	0.639	0.393	0	CD8_T_cell
S100A4	0	0.54894	0.722	0.478	0	CD8_T_cell
ITM2C1	0	1.59487	0.413	0.17	0	CD8_T_cell
STK17A	0	0.873698	0.585	0.345	0	CD8_T_cell
ZFP36L2	0	1.21814	0.903	0.666	0	CD8_T_cell
CTSW	0	1.92831	0.307	0.07	0	CD8_T_cell
PDCD4	0	1.03771	0.575	0.34	0	CD8_T_cell
ITM2A	0	1.27546	0.434	0.201	0	CD8_T_cell
SARAF	0	0.937532	0.853	0.62	0	CD8_T_cell
IL7R	0	0.978747	0.482	0.251	0	CD8_T_cell
IFNG	0	3.03743	0.274	0.044	0	CD8_T_cell
ADGRE5	0	1.15897	0.46	0.23	0	CD8_T_cell
TRBC1	0	1.14486	0.397	0.173	0	CD8_T_cell
STK17B	0	0.795054	0.65	0.427	0	CD8_T_cell
COTL1	0	0.90956	0.656	0.433	0	CD8_T_cell
2025-09-01	0	1.59825	0.363	0.14	0	CD8_T_cell
SH3BGRL3	0	0.955261	0.916	0.695	0	CD8_T_cell
SRSF7	0	0.917598	0.799	0.578	0	CD8_T_cell
DNAJB1	0	1.10665	0.803	0.582	0	CD8_T_cell
WIPF1	0	0.921334	0.533	0.313	0	CD8_T_cell
SLA2	0	2.26196	0.282	0.062	0	CD8_T_cell
PSMB9	0	0.974435	0.585	0.366	0	CD8_T_cell
LSP1	0	0.747716	0.6	0.381	0	CD8_T_cell
CD6	0	1.60288	0.334	0.116	0	CD8_T_cell
SPOCK2	0	0.873851	0.448	0.231	0	CD8_T_cell
SH2D1A	0	2.2061	0.288	0.072	0	CD8_T_cell
LDHA	0	0.872724	0.673	0.458	0	CD8_T_cell
LINC01871	0	2.35276	0.274	0.06	0	CD8_T_cell
EMB	0	1.25446	0.42	0.206	0	CD8_T_cell
TNFSF9	0	2.13979	0.307	0.093	0	CD8_T_cell
SLC7A5	0	1.44802	0.376	0.163	0	CD8_T_cell
KLRD1	0	1.72861	0.276	0.066	0	CD8_T_cell
SAMSN1	0	0.60988	0.539	0.329	0	CD8_T_cell
NR4A2	0	0.752085	0.699	0.489	0	CD8_T_cell
CYTOR1	0	0.915651	0.434	0.225	0	CD8_T_cell
CRTAM	0	3.46997	0.235	0.026	0	CD8_T_cell
YPEL5	0	0.745316	0.676	0.468	0	CD8_T_cell
LAT	0	1.33584	0.354	0.146	0	CD8_T_cell
CBLB	0	1.48685	0.34	0.133	0	CD8_T_cell
ITGA1	0	1.94688	0.279	0.072	0	CD8_T_cell
PAXX	0	1.10254	0.45	0.243	0	CD8_T_cell
ISG201	0	0.940126	0.571	0.364	0	CD8_T_cell
GIMAP7	0	1.09971	0.379	0.173	0	CD8_T_cell
THEMIS	0	2.64759	0.249	0.044	0	CD8_T_cell
ARL4C	0	0.937139	0.435	0.231	0	CD8_T_cell
PDE4D	0	1.4519	0.352	0.148	0	CD8_T_cell
CNOT6L	0	1.14945	0.437	0.234	0	CD8_T_cell
PRKCH	0	1.51207	0.326	0.124	0	CD8_T_cell
JMJD6	0	1.47546	0.357	0.155	0	CD8_T_cell
PPP2R5C	0	0.919179	0.501	0.3	0	CD8_T_cell
CYTIP	0	0.713163	0.589	0.388	0	CD8_T_cell
SRSF2	0	0.879002	0.693	0.494	0	CD8_T_cell
TENT5C1	0	0.998627	0.464	0.266	0	CD8_T_cell
SKAP1	0	1.27422	0.349	0.151	0	CD8_T_cell
ACAP1	0	0.944292	0.441	0.245	0	CD8_T_cell
SLC9A3R1	0	1.12632	0.401	0.207	0	CD8_T_cell
G3BP2	0	1.01562	0.502	0.308	0	CD8_T_cell
IL2RB	0	1.18601	0.314	0.12	0	CD8_T_cell
CD247	0	0.74263	0.362	0.168	0	CD8_T_cell
AC016831.7	0	1.31545	0.35	0.156	0	CD8_T_cell
PDCL3	0	1.5488	0.349	0.156	0	CD8_T_cell
STAT4	0	1.55105	0.298	0.106	0	CD8_T_cell
CXCR6	0	2.0593	0.252	0.062	0	CD8_T_cell
ELF1	0	0.784511	0.619	0.429	0	CD8_T_cell
ETS1	0	0.908161	0.466	0.277	0	CD8_T_cell
BCL11B	0	1.14239	0.323	0.134	0	CD8_T_cell
ARHGEF1	0	1.01922	0.423	0.235	0	CD8_T_cell
DOK2	0	1.44575	0.323	0.136	0	CD8_T_cell
ZAP70	0	1.60279	0.281	0.095	0	CD8_T_cell
SOCS1	0	1.09385	0.402	0.216	0	CD8_T_cell
ARHGAP9	0	0.979411	0.365	0.18	0	CD8_T_cell
TERF2IP	0	0.954149	0.494	0.309	0	CD8_T_cell
ZNF331	0	0.642667	0.523	0.338	0	CD8_T_cell
DDX24	0	0.761689	0.616	0.432	0	CD8_T_cell
SLA	0	0.868846	0.365	0.183	0	CD8_T_cell
BTG1	0	0.782856	0.971	0.79	0	CD8_T_cell
CALM1	0	0.763176	0.92	0.74	0	CD8_T_cell
GABARAPL1	0	1.20487	0.333	0.153	0	CD8_T_cell
CKLF	0	1.06341	0.403	0.226	0	CD8_T_cell
TSC22D31	0	0.845157	0.765	0.589	0	CD8_T_cell
PTGER4	0	1.1334	0.355	0.179	0	CD8_T_cell
AKNA	0	1.05246	0.363	0.187	0	CD8_T_cell
DNAJB6	0	0.824392	0.563	0.387	0	CD8_T_cell
PSME1	0	0.750025	0.671	0.496	0	CD8_T_cell
ARAP2	0	1.41621	0.293	0.118	0	CD8_T_cell
TRAT1	0	1.9588	0.249	0.075	0	CD8_T_cell
GPR171	0	1.94062	0.238	0.064	0	CD8_T_cell
GPR65	0	0.770748	0.365	0.192	0	CD8_T_cell
XCL2	0	2.58103	0.211	0.039	0	CD8_T_cell
TIGIT	0	1.06973	0.278	0.107	0	CD8_T_cell
HSPA8	0	1.11475	0.906	0.736	0	CD8_T_cell
RNF213	0	0.585549	0.515	0.345	0	CD8_T_cell
LY6E	0	0.647415	0.483	0.313	0	CD8_T_cell
DNAJA1	0	0.983637	0.797	0.628	0	CD8_T_cell
GIMAP4	0	1.22565	0.313	0.144	0	CD8_T_cell
CDC42SE2	0	0.871835	0.44	0.271	0	CD8_T_cell
TBC1D10C	0	1.1891	0.331	0.163	0	CD8_T_cell
CXCR3	0	2.406	0.215	0.047	0	CD8_T_cell
HOPX	0	1.37155	0.258	0.091	0	CD8_T_cell
SYNE2	0	0.750144	0.401	0.234	0	CD8_T_cell
LBH	0	0.898238	0.395	0.229	0	CD8_T_cell
SOD1	0	0.613797	0.671	0.507	0	CD8_T_cell
CD48	0	0.571747	0.531	0.368	0	CD8_T_cell
TAGAP	0	0.847799	0.445	0.282	0	CD8_T_cell
ITGAE	0	1.51967	0.296	0.133	0	CD8_T_cell
MBNL1	0	0.58939	0.595	0.433	0	CD8_T_cell
PPP1R2	0	0.859219	0.467	0.306	0	CD8_T_cell
CLEC2D	0	0.817853	0.372	0.211	0	CD8_T_cell
PNRC1	0	0.48857	0.781	0.621	0	CD8_T_cell
CAMK4	0	1.44282	0.255	0.095	0	CD8_T_cell
RNF125	0	1.47247	0.26	0.1	0	CD8_T_cell
SLC38A1	0	0.803791	0.395	0.236	0	CD8_T_cell
ITGB2	0	0.565962	0.4	0.241	0	CD8_T_cell
MT-ATP8	0	0.41488	0.676	0.517	0	CD8_T_cell
TC2N	0	1.43339	0.255	0.096	0	CD8_T_cell
CLDND1	0	1.33771	0.351	0.192	0	CD8_T_cell
PFN1	0	0.589125	0.941	0.782	0	CD8_T_cell
ZFP36	0	0.832875	0.832	0.673	0	CD8_T_cell
ITK	0	1.29193	0.266	0.108	0	CD8_T_cell
DDIT4	0	0.763706	0.538	0.38	0	CD8_T_cell
RASAL3	0	1.35082	0.282	0.124	0	CD8_T_cell
HLA-F	0	0.642452	0.501	0.345	0	CD8_T_cell
PSTPIP1	0	1.73281	0.233	0.077	0	CD8_T_cell
RBM8A	0	0.649829	0.588	0.432	0	CD8_T_cell
FAM177A1	0	0.97634	0.41	0.254	0	CD8_T_cell
RAB27A	0	1.18943	0.294	0.138	0	CD8_T_cell
SELENOK	0	0.688371	0.625	0.47	0	CD8_T_cell
KIAA1551	0	0.932847	0.34	0.185	0	CD8_T_cell
BUB3	0	0.941008	0.377	0.222	0	CD8_T_cell
LYAR	0	1.83143	0.24	0.085	0	CD8_T_cell
PDE3B	0	1.33014	0.256	0.102	0	CD8_T_cell
RPS4Y1	0	0.481614	0.538	0.384	0	CD8_T_cell
OASL	0	1.85002	0.223	0.069	0	CD8_T_cell
LDLRAD4	0	1.33465	0.306	0.152	0	CD8_T_cell
CD44	0	0.383324	0.608	0.454	0	CD8_T_cell
RPL17	0	0.296449	0.815	0.661	0	CD8_T_cell
GAPDH	0	0.468899	0.881	0.728	0	CD8_T_cell
GBP5	0	0.692731	0.281	0.129	0	CD8_T_cell
MYADM	0	0.82848	0.497	0.345	0	CD8_T_cell
NAA50	0	1.13849	0.32	0.168	0	CD8_T_cell
GTF2B	0	0.942799	0.402	0.251	0	CD8_T_cell
APBB1IP	0	0.765223	0.39	0.239	0	CD8_T_cell
C12orf75	0	0.955107	0.291	0.14	0	CD8_T_cell
CELF2	0	0.634205	0.434	0.284	0	CD8_T_cell
LCP2	0	0.459459	0.373	0.223	0	CD8_T_cell
CITED2	0	1.01182	0.408	0.258	0	CD8_T_cell
PGK1	0	0.636907	0.577	0.427	0	CD8_T_cell
MYH9	0	0.534164	0.525	0.376	0	CD8_T_cell
CNN2	0	0.763758	0.412	0.263	0	CD8_T_cell
TMA7	0	0.518832	0.745	0.597	0	CD8_T_cell
MYL12A	0	0.557368	0.773	0.625	0	CD8_T_cell
NFATC2	0	1.4526	0.26	0.112	0	CD8_T_cell
CMC1	0	1.65266	0.259	0.112	0	CD8_T_cell
SUB1	0	0.557769	0.719	0.572	0	CD8_T_cell
TRGC2	0	2.79872	0.172	0.025	0	CD8_T_cell
RNF19A	0	0.942771	0.36	0.213	0	CD8_T_cell
ATP6V0C	0	0.643447	0.489	0.342	0	CD8_T_cell
EML4	0	0.656663	0.431	0.285	0	CD8_T_cell
EZR	0	0.424839	0.655	0.509	0	CD8_T_cell
MSN	0	0.552152	0.51	0.364	0	CD8_T_cell
SAMD3	0	2.39557	0.181	0.035	0	CD8_T_cell
CACYBP	0	0.756618	0.48	0.334	0	CD8_T_cell
PYHIN1	0	1.55928	0.226	0.081	0	CD8_T_cell
TSPYL2	0	0.957303	0.384	0.239	0	CD8_T_cell
RORA	0	0.78801	0.322	0.177	0	CD8_T_cell
MGAT4A	0	1.09388	0.291	0.146	0	CD8_T_cell
KLRB1	0	1.2209	0.303	0.158	0	CD8_T_cell
CTSC	0	0.283322	0.418	0.273	0	CD8_T_cell
UBB	0	0.648263	0.862	0.718	0	CD8_T_cell
SPN	0	1.34599	0.247	0.104	0	CD8_T_cell
STK4	0	0.412597	0.547	0.404	0	CD8_T_cell
SUN2	0	0.977388	0.319	0.178	0	CD8_T_cell
GYG1	0	1.62928	0.225	0.085	0	CD8_T_cell
ATP5MG	0	0.447891	0.741	0.601	0	CD8_T_cell
LINC02446	0	3.01073	0.161	0.021	0	CD8_T_cell
KLF6	0	0.68555	0.796	0.657	0	CD8_T_cell
RPL23A	0	0.415852	0.927	0.788	0	CD8_T_cell
RBL2	0	1.11314	0.295	0.156	0	CD8_T_cell
TMEM50A	0	0.65691	0.475	0.336	0	CD8_T_cell
HLA-E	0	0.319663	0.92	0.782	0	CD8_T_cell
BRD2	0	0.561923	0.616	0.478	0	CD8_T_cell
ABRACL	0	0.763555	0.399	0.261	0	CD8_T_cell
STOM	0	0.906007	0.282	0.144	0	CD8_T_cell
RHOH	0	0.575981	0.439	0.302	0	CD8_T_cell
IL2RG	0	0.575976	0.432	0.295	0	CD8_T_cell
DRAP1	0	0.766239	0.435	0.298	0	CD8_T_cell
HSPH1	0	0.773704	0.572	0.435	0	CD8_T_cell
PDCD1	0	2.0591	0.18	0.044	0	CD8_T_cell
ZC3HAV1	0	0.663566	0.423	0.287	0	CD8_T_cell
ITGAL	0	1.2405	0.243	0.107	0	CD8_T_cell
ATP5F1E	0	0.371738	0.874	0.738	0	CD8_T_cell
SKP1	0	0.478002	0.678	0.543	0	CD8_T_cell
KLRG1	0	2.37634	0.176	0.041	0	CD8_T_cell
BZW1	0	0.636072	0.478	0.343	0	CD8_T_cell
UBE2D3	0	0.51819	0.632	0.498	0	CD8_T_cell
GATA3	0	1.48055	0.214	0.08	0	CD8_T_cell
GMFG	0	0.492605	0.515	0.381	0	CD8_T_cell
MT-ND4L	0	0.386107	0.782	0.648	0	CD8_T_cell
LIMD2	0	0.518373	0.473	0.339	0	CD8_T_cell
AOAH	0	1.77685	0.186	0.053	0	CD8_T_cell
YWHAZ	0	0.397173	0.807	0.674	0	CD8_T_cell
NR4A3	0	0.71719	0.324	0.191	0	CD8_T_cell
TUBA1A	0	0.477389	0.482	0.349	0	CD8_T_cell
PTPN7	0	0.887949	0.305	0.173	0	CD8_T_cell
SAP18	0	0.606962	0.631	0.499	0	CD8_T_cell
FABP5	0	0.333996	0.344	0.212	0	CD8_T_cell
C12orf57	0	0.461052	0.553	0.422	0	CD8_T_cell
MCL1	0	0.304647	0.707	0.576	0	CD8_T_cell
ARPC2	0	0.380035	0.775	0.644	0	CD8_T_cell
SCML4	0	1.63352	0.195	0.064	0	CD8_T_cell
CCSER2	0	1.17316	0.257	0.126	0	CD8_T_cell
UBC	0	0.630615	0.911	0.78	0	CD8_T_cell
RAN	0	0.4192	0.626	0.496	0	CD8_T_cell
MATK	0	1.74076	0.183	0.053	0	CD8_T_cell
TNFRSF1B	0	0.266494	0.358	0.228	0	CD8_T_cell
BTF3	0	0.294411	0.824	0.695	0	CD8_T_cell
IDS	0	0.508034	0.475	0.346	0	CD8_T_cell
ARID5A	0	0.825532	0.311	0.183	0	CD8_T_cell
HERPUD2	0	1.1827	0.257	0.129	0	CD8_T_cell
2025-09-07	0	0.590148	0.432	0.304	0	CD8_T_cell
RALGAPA1	0	1.00738	0.269	0.142	0	CD8_T_cell
H2AFZ	0	0.542851	0.642	0.515	0	CD8_T_cell
HMGB2	0	0.421943	0.379	0.252	0	CD8_T_cell
GPR174	0	1.57967	0.203	0.076	0	CD8_T_cell
OPTN	0	0.843769	0.31	0.183	0	CD8_T_cell
COMMD6	0	0.389356	0.67	0.543	0	CD8_T_cell
AAK1	0	0.758832	0.298	0.171	0	CD8_T_cell
C9orf78	0	0.810281	0.35	0.223	0	CD8_T_cell
OXNAD1	0	1.35319	0.216	0.09	0	CD8_T_cell
EEF1D	0	0.356524	0.859	0.733	0	CD8_T_cell
GUK1	0	0.478164	0.571	0.445	0	CD8_T_cell
PTGES3	0	0.525103	0.594	0.468	0	CD8_T_cell
UBE2A	0	0.895346	0.334	0.209	0	CD8_T_cell
NR3C1	0	0.649583	0.406	0.281	0	CD8_T_cell
ZNF683	0	3.2133	0.141	0.016	0	CD8_T_cell
TTC39C	0	1.18948	0.235	0.11	0	CD8_T_cell
SLFN5	0	0.96565	0.266	0.142	0	CD8_T_cell
NPM1	0	0.339285	0.825	0.701	0	CD8_T_cell
TAP1	0	0.750976	0.318	0.194	0	CD8_T_cell
CEMIP2	0	0.737268	0.319	0.195	0	CD8_T_cell
CMC2	0	1.0231	0.286	0.162	0	CD8_T_cell
ARL6IP5	0	0.448792	0.536	0.413	0	CD8_T_cell
GYPC	0	0.745156	0.4	0.277	0	CD8_T_cell
NOP58	0	0.77685	0.367	0.244	0	CD8_T_cell
TOMM7	0	0.293697	0.762	0.639	0	CD8_T_cell
CD271	0	1.09372	0.26	0.137	0	CD8_T_cell
KPNA2	0	1.1854	0.251	0.128	0	CD8_T_cell
IRF1	0	0.3001	0.588	0.465	0	CD8_T_cell
TUBB4B	0	0.690881	0.551	0.429	0	CD8_T_cell
HCLS1	0	0.32923	0.471	0.349	0	CD8_T_cell
CFL1	0	0.340097	0.916	0.794	0	CD8_T_cell
RPL36AL	0	0.460569	0.78	0.658	0	CD8_T_cell
IKZF3	0	0.778582	0.318	0.196	0	CD8_T_cell
KMT2E	0	0.476559	0.521	0.4	0	CD8_T_cell
RASGRP1	0	1.24029	0.222	0.101	0	CD8_T_cell
2025-09-09	0	0.689579	0.342	0.222	0	CD8_T_cell
SELPLG	0	1.06991	0.23	0.11	0	CD8_T_cell
CALM2	0	0.411498	0.739	0.619	0	CD8_T_cell
ATP8A1	0	1.49445	0.19	0.07	0	CD8_T_cell
CCND2	0	0.753623	0.303	0.183	0	CD8_T_cell
CDKN1B	0	0.646241	0.381	0.261	0	CD8_T_cell
TSEN54	0	1.37489	0.202	0.083	0	CD8_T_cell
RPS7	0	0.35052	0.97	0.851	0	CD8_T_cell
PDE4B	0	0.286035	0.454	0.336	0	CD8_T_cell
XCL1	0	2.55178	0.15	0.032	0	CD8_T_cell
MYL12B	0	0.27852	0.728	0.61	0	CD8_T_cell
PIP4K2A	0	1.04977	0.265	0.148	0	CD8_T_cell
GPRIN3	0	0.895084	0.251	0.134	0	CD8_T_cell
UQCRB	0	0.306664	0.691	0.574	0	CD8_T_cell
RPS26	0	0.266521	0.822	0.705	0	CD8_T_cell
JAML	0	0.708139	0.202	0.086	0	CD8_T_cell
IKZF1	0	0.594148	0.355	0.239	0	CD8_T_cell
EMD	0	0.700711	0.376	0.26	0	CD8_T_cell
HNRNPA1	0	0.41245	0.779	0.663	0	CD8_T_cell
JPT1	0	0.383816	0.419	0.303	0	CD8_T_cell
HSPA51	0	0.33367	0.602	0.487	0	CD8_T_cell
RPS25	0	0.370468	0.967	0.852	0	CD8_T_cell
PPP1R16B	0	1.2198	0.211	0.096	0	CD8_T_cell
LIME11	0	1.43661	0.204	0.089	0	CD8_T_cell
LYST	0	0.913854	0.266	0.152	0	CD8_T_cell
NEU1	0	1.14661	0.277	0.163	0	CD8_T_cell
HSPE1	0	0.751604	0.693	0.579	0	CD8_T_cell
CCNH	0	0.848348	0.301	0.187	0	CD8_T_cell
AKIRIN1	0	0.786853	0.299	0.186	0	CD8_T_cell
VPS37B	0	0.615749	0.352	0.239	0	CD8_T_cell
AKAP13	0	0.434376	0.503	0.39	0	CD8_T_cell
MAGOH	0	0.718495	0.346	0.233	0	CD8_T_cell
ATP2B4	0	1.03179	0.232	0.12	0	CD8_T_cell
AUTS2	0	1.73475	0.166	0.054	0	CD8_T_cell
ARID4B	0	0.485708	0.435	0.323	0	CD8_T_cell
TBCC	0	1.07279	0.242	0.13	0	CD8_T_cell
EPC1	0	0.583147	0.412	0.3	0	CD8_T_cell
UBL5	0	0.394198	0.598	0.486	0	CD8_T_cell
DYNLL1	0	0.511764	0.675	0.564	0	CD8_T_cell
NDUFS5	0	0.452293	0.548	0.437	0	CD8_T_cell
FASLG	0	2.51906	0.134	0.023	0	CD8_T_cell
RNF166	0	1.12356	0.213	0.102	0	CD8_T_cell
CNBP	0	0.435212	0.582	0.471	0	CD8_T_cell
PAIP2	0	0.611823	0.411	0.3	0	CD8_T_cell
SIGIRR	0	0.825196	0.287	0.176	0	CD8_T_cell
RAP1B	0	0.465414	0.487	0.376	0	CD8_T_cell
RPL6	0	0.206635	0.958	0.847	0	CD8_T_cell
MBP	0	0.563035	0.35	0.239	0	CD8_T_cell
RGL4	0	1.57425	0.172	0.061	0	CD8_T_cell
NCL	0	0.374359	0.686	0.576	0	CD8_T_cell
B3GNT2	0	1.30321	0.202	0.092	0	CD8_T_cell
SRRT	0	1.11809	0.233	0.123	0	CD8_T_cell
ABI3	0	1.30906	0.199	0.089	0	CD8_T_cell
GLIPR2	0	0.917502	0.226	0.116	0	CD8_T_cell
ZYX	0	0.558076	0.311	0.201	0	CD8_T_cell
TRIR	0	0.447063	0.592	0.482	0	CD8_T_cell
CLIC3	0	1.29517	0.17	0.061	0	CD8_T_cell
HNRNPDL	0	0.425252	0.656	0.547	0	CD8_T_cell
CRYBG1	0	0.937378	0.238	0.129	0	CD8_T_cell
RAB5IF	0	0.75632	0.313	0.205	0	CD8_T_cell
CYCS	0	0.438364	0.513	0.405	0	CD8_T_cell
GLIPR1	0	0.594396	0.358	0.25	0	CD8_T_cell
AHSA1	0	0.805325	0.346	0.238	0	CD8_T_cell
IDH2	0	0.966965	0.248	0.14	0	CD8_T_cell
FNBP1	0	0.531217	0.392	0.285	0	CD8_T_cell
BTN3A2	0	0.887537	0.268	0.161	0	CD8_T_cell
PFKFB3	0	0.586969	0.268	0.161	0	CD8_T_cell
PITPNC1	0	1.26642	0.192	0.085	0	CD8_T_cell
MT1X	0	0.364169	0.284	0.177	0	CD8_T_cell
CIB1	0	0.443802	0.518	0.412	0	CD8_T_cell
PPP1R18	0	0.572776	0.333	0.227	0	CD8_T_cell
TOB1	0	0.710952	0.317	0.211	0	CD8_T_cell
EOMES	0	3.09408	0.121	0.015	0	CD8_T_cell
SIT1	0	1.40767	0.186	0.08	0	CD8_T_cell
BCAS2	0	0.563429	0.346	0.24	0	CD8_T_cell
CSRNP1	0	0.556161	0.378	0.272	0	CD8_T_cell
CHORDC1	0	0.720722	0.356	0.25	0	CD8_T_cell
RHOF	0	0.904827	0.245	0.139	0	CD8_T_cell
PSME2	0	0.465545	0.49	0.384	0	CD8_T_cell
EIF5	0	0.518643	0.593	0.487	0	CD8_T_cell
DDX5	0	0.3857	0.882	0.776	0	CD8_T_cell
USP36	0	0.957742	0.235	0.129	0	CD8_T_cell
SYNRG	0	0.814365	0.278	0.173	0	CD8_T_cell
SH3KBP1	0	0.606325	0.329	0.224	0	CD8_T_cell
H2AFX	0	0.775357	0.309	0.204	0	CD8_T_cell
FGFR1OP2	0	0.720221	0.327	0.222	0	CD8_T_cell
GRAP2	0	1.57443	0.162	0.057	0	CD8_T_cell
RPS27	0	0.607863	0.978	0.873	0	CD8_T_cell
PSMA7	0	0.366077	0.595	0.49	0	CD8_T_cell
ISCA1	0	0.980771	0.247	0.143	0	CD8_T_cell
BIN2	0	0.834037	0.237	0.133	0	CD8_T_cell
CKS2	0	0.730852	0.327	0.224	0	CD8_T_cell
TBCD	0	1.48908	0.17	0.067	0	CD8_T_cell
OST4	0	0.352258	0.655	0.552	0	CD8_T_cell
ICAM3	0	0.601986	0.337	0.235	0	CD8_T_cell
PAG1	0	0.825887	0.254	0.152	0	CD8_T_cell
CD5	0	1.25113	0.175	0.073	0	CD8_T_cell
UBE2B	0	0.402961	0.489	0.387	0	CD8_T_cell
RAB8B	0	0.726461	0.283	0.181	0	CD8_T_cell
GSTK1	0	0.486587	0.451	0.35	0	CD8_T_cell
DEF6	0	0.923082	0.234	0.133	0	CD8_T_cell
MRPS6	0	0.726104	0.322	0.221	0	CD8_T_cell
CHST12	0	1.29797	0.186	0.085	0	CD8_T_cell
GIMAP1	0	1.26987	0.185	0.084	0	CD8_T_cell
RPS21	0	0.219538	0.962	0.861	0	CD8_T_cell
WNK1	0	0.714483	0.319	0.219	0	CD8_T_cell
PPP2R2B	0	2.62299	0.12	0.02	0	CD8_T_cell
CYFIP2	0	0.874538	0.235	0.135	0	CD8_T_cell
CLK1	0	0.491417	0.445	0.346	0	CD8_T_cell
ARHGDIA	0	0.573569	0.384	0.285	0	CD8_T_cell
SRRM1	0	0.463731	0.488	0.389	0	CD8_T_cell
RPS29	0	0.287421	0.966	0.867	0	CD8_T_cell
ITGA4	0	0.579266	0.309	0.211	0	CD8_T_cell
DTHD1	0	2.72199	0.115	0.017	0	CD8_T_cell
IL10RA	0	0.767661	0.256	0.158	0	CD8_T_cell
KLRK1	0	2.29006	0.121	0.023	0	CD8_T_cell
SS18L2	0	0.76309	0.285	0.187	0	CD8_T_cell
HLA-C	0	0.554769	0.981	0.883	0	CD8_T_cell
2025-09-06	0	0.57417	0.297	0.199	0	CD8_T_cell
GSPT1	0	0.749417	0.298	0.2	0	CD8_T_cell
CDC42EP3	0	0.572575	0.265	0.168	0	CD8_T_cell
HNRNPLL	0	1.14921	0.187	0.09	0	CD8_T_cell
ITGB7	0	1.31919	0.178	0.081	0	CD8_T_cell
HIGD2A	0	0.562345	0.436	0.339	0	CD8_T_cell
PRKACB	0	1.01427	0.227	0.131	0	CD8_T_cell
CHIC2	0	0.787535	0.258	0.162	0	CD8_T_cell
FKBP5	0	0.605791	0.242	0.146	0	CD8_T_cell
MIAT	0	1.49155	0.153	0.057	0	CD8_T_cell
DENND2D	0	1.08437	0.2	0.105	0	CD8_T_cell
DHRS7	0	0.584755	0.323	0.228	0	CD8_T_cell
PTPN4	0	1.19305	0.178	0.083	0	CD8_T_cell
APMAP	0	0.848002	0.219	0.125	0	CD8_T_cell
SYNE1	0	0.962189	0.21	0.116	0	CD8_T_cell
RPL30	0	0.307275	0.985	0.891	0	CD8_T_cell
RPS15A	0	0.618568	0.983	0.889	0	CD8_T_cell
CCND3	0	0.583311	0.273	0.18	0	CD8_T_cell
PBX4	0	1.23994	0.158	0.065	0	CD8_T_cell
TGFB1	0	0.665958	0.309	0.216	0	CD8_T_cell
SURF4	0	0.701066	0.293	0.2	0	CD8_T_cell
RBM4	0	0.69908	0.296	0.204	0	CD8_T_cell
RPL14	0	0.194134	0.953	0.861	0	CD8_T_cell
HLA-A	0	0.58563	0.986	0.894	0	CD8_T_cell
CCR5	0	2.36683	0.117	0.026	0	CD8_T_cell
TNIP3	0	1.76093	0.12	0.029	0	CD8_T_cell
F2R	0	1.35201	0.149	0.058	0	CD8_T_cell
SEMA4D	0	0.676271	0.238	0.147	0	CD8_T_cell
OAZ1	0	0.284621	0.866	0.775	0	CD8_T_cell
ZBTB1	0	0.706419	0.269	0.179	0	CD8_T_cell
KLRC1	0	1.85289	0.118	0.028	0	CD8_T_cell
BTG3	0	0.826664	0.23	0.14	0	CD8_T_cell
RPL35A	0	0.226022	0.974	0.884	0	CD8_T_cell
FAM129A	0	0.27614	0.196	0.107	0	CD8_T_cell
PITHD1	0	0.770553	0.252	0.163	0	CD8_T_cell
RNF167	0	0.821795	0.24	0.151	0	CD8_T_cell
SLFN12L	0	1.68314	0.129	0.04	0	CD8_T_cell
SIRPG	0	1.49663	0.142	0.053	0	CD8_T_cell
DEDD2	0	0.71834	0.254	0.165	0	CD8_T_cell
APOBEC3H	0	2.38994	0.113	0.024	0	CD8_T_cell
MAP4K1	0	1.24408	0.161	0.073	0	CD8_T_cell
IPCEF1	0	1.21834	0.153	0.065	0	CD8_T_cell
NELL2	0	2.20337	0.112	0.025	0	CD8_T_cell
SF3A1	0	0.719399	0.244	0.157	0	CD8_T_cell
HLA-B	0	0.751104	0.992	0.905	0	CD8_T_cell
RPL26	0	0.231704	0.922	0.837	0	CD8_T_cell
COQ10B	0	0.793887	0.231	0.146	0	CD8_T_cell
MAPRE2	0	0.773166	0.237	0.152	0	CD8_T_cell
GNLY	0	0.511721	0.167	0.083	0	CD8_T_cell
SLF1	0	1.5701	0.134	0.05	0	CD8_T_cell
PRKCQ	0	1.61686	0.127	0.043	0	CD8_T_cell
MRPL10	0	1.31096	0.155	0.071	0	CD8_T_cell
RCAN3	0	0.737146	0.213	0.129	0	CD8_T_cell
BIN1	0	0.865823	0.21	0.126	0	CD8_T_cell
HSPD1	0	0.551556	0.594	0.51	0	CD8_T_cell
CMTM3	0	0.953305	0.187	0.104	0	CD8_T_cell
FAU	0	0.306353	0.953	0.87	0	CD8_T_cell
LINC00623	0	1.17562	0.158	0.076	0	CD8_T_cell
RPLP2	0	0.218269	0.984	0.902	0	CD8_T_cell
RPS3	0	0.420417	0.991	0.909	0	CD8_T_cell
TBX21	0	1.91859	0.11	0.029	0	CD8_T_cell
APOBEC3C	0	1.01929	0.194	0.113	0	CD8_T_cell
RPL39	0	0.204132	0.984	0.903	0	CD8_T_cell
RPS24	0	0.192568	0.982	0.901	0	CD8_T_cell
ARHGEF3	0	1.0921	0.159	0.079	0	CD8_T_cell
IL21R	0	1.21677	0.143	0.063	0	CD8_T_cell
MPZL3	0	1.47657	0.122	0.043	0	CD8_T_cell
USP11	0	1.01673	0.179	0.1	0	CD8_T_cell
CDK17	0	0.941141	0.175	0.096	0	CD8_T_cell
MATR3.1	0	0.92241	0.183	0.105	0	CD8_T_cell
RPS28	0	0.198958	0.974	0.896	0	CD8_T_cell
INPP4B	0	1.11897	0.145	0.068	0	CD8_T_cell
H3F3B	0	0.57442	0.971	0.894	0	CD8_T_cell
PTTG1	0	0.681809	0.172	0.096	0	CD8_T_cell
SMAD7	0	0.971692	0.173	0.097	0	CD8_T_cell
KCNAB2	0	0.953623	0.162	0.087	0	CD8_T_cell
KIF21A	0	1.33807	0.125	0.05	0	CD8_T_cell
RPS27A	0	0.232564	0.991	0.916	0	CD8_T_cell
RPS14	0	0.224091	0.988	0.913	0	CD8_T_cell
BTN3A1	0	0.838957	0.168	0.094	0	CD8_T_cell
TRG-AS1	0	1.69099	0.11	0.036	0	CD8_T_cell
LINC00861	0	1.22054	0.13	0.057	0	CD8_T_cell
HSP90AA1	0	0.726696	0.943	0.87	0	CD8_T_cell
RPS15	0	0.212234	0.951	0.878	0	CD8_T_cell
RPS19	0	0.38391	0.994	0.922	0	CD8_T_cell
TOX	0	1.21655	0.133	0.062	0	CD8_T_cell
MTFP1	0	1.33626	0.129	0.058	0	CD8_T_cell
ASF1A	0	1.20124	0.14	0.07	0	CD8_T_cell
MT1F	0	0.988639	0.137	0.067	0	CD8_T_cell
RPS12	0	0.354956	0.993	0.924	0	CD8_T_cell
HAUS3	0	1.21202	0.126	0.058	0	CD8_T_cell
ZFYVE28	0	1.65179	0.101	0.033	0	CD8_T_cell
SUPT3H	0	1.72341	0.104	0.036	0	CD8_T_cell
APBA2	0	2.04394	0.091	0.023	0	CD8_T_cell
VCAM1	0	2.10683	0.092	0.025	0	CD8_T_cell
DENND1C	0	1.0572	0.131	0.064	0	CD8_T_cell
HSP90AB1	0	0.517788	0.884	0.818	0	CD8_T_cell
ANXA2R	0	1.28415	0.117	0.052	0	CD8_T_cell
PCED1B	0	1.12638	0.126	0.062	0	CD8_T_cell
BICDL1	0	0.967865	0.125	0.061	0	CD8_T_cell
PTMA	0	0.274563	0.989	0.925	0	CD8_T_cell
EIF1	0	0.461887	0.98	0.916	0	CD8_T_cell
NLRC3	0	1.21206	0.11	0.047	0	CD8_T_cell
TNFSF14	0	1.0853	0.108	0.047	0	CD8_T_cell
TRGV10	0	2.96182	0.071	0.011	0	CD8_T_cell
CPNE7	0	2.23004	0.077	0.017	0	CD8_T_cell
SLAMF6	0	1.19059	0.113	0.054	0	CD8_T_cell
JAKMIP1	0	2.2098	0.074	0.017	0	CD8_T_cell
RPL10	0	0.23639	0.981	0.924	0	CD8_T_cell
TNFRSF9	0	1.17986	0.097	0.043	0	CD8_T_cell
AL157402.2	0	1.76678	0.078	0.024	0	CD8_T_cell
ABCB1	0	1.19047	0.095	0.041	0	CD8_T_cell
MCOLN2	0	1.46464	0.087	0.033	0	CD8_T_cell
CD244	0	1.99444	0.072	0.018	0	CD8_T_cell
RPL28	0	0.494847	0.967	0.913	0	CD8_T_cell
TRGV2	0	3.36555	0.058	0.006	0	CD8_T_cell
LINC01934	0	1.28764	0.088	0.036	0	CD8_T_cell
AC022706.1	0	2.09419	0.07	0.019	0	CD8_T_cell
FAM83D	0	1.60694	0.078	0.027	0	CD8_T_cell
MVB12B	0	2.03662	0.067	0.017	0	CD8_T_cell
UBASH3A	0	1.57779	0.075	0.026	0	CD8_T_cell
EEF1A1	0	0.173678	0.998	0.95	0	CD8_T_cell
DAPK2	0	1.16509	0.079	0.031	0	CD8_T_cell
SPNS3	0	1.94585	0.065	0.018	0	CD8_T_cell
ACTB	0	0.221328	0.993	0.947	0	CD8_T_cell
MYBL1	0	1.27205	0.074	0.029	0	CD8_T_cell
AC243829.1	0	3.3155	0.049	0.005	0	CD8_T_cell
FCRL6	0	2.37315	0.055	0.011	0	CD8_T_cell
CXCL13	0	0.788512	0.063	0.019	0	CD8_T_cell
RPLP1	0	0.384734	0.988	0.945	0	CD8_T_cell
TMSB4X	0	0.577569	0.998	0.956	0	CD8_T_cell
TRAV1-2	0	3.52803	0.046	0.004	0	CD8_T_cell
GFPT2	0	2.28268	0.054	0.013	0	CD8_T_cell
AC243829.4	0	2.72664	0.049	0.008	0	CD8_T_cell
TPRG1	0	2.71536	0.048	0.008	0	CD8_T_cell
ULBP2	0	1.86822	0.055	0.017	0	CD8_T_cell
CD101	0	2.13027	0.048	0.011	0	CD8_T_cell
GPR25	0	1.83767	0.052	0.015	0	CD8_T_cell
TRGV9	0	2.3726	0.047	0.011	0	CD8_T_cell
TRGV3	0	2.59475	0.043	0.007	0	CD8_T_cell
TRBV28	0	2.16188	0.051	0.015	0	CD8_T_cell
LINC02195	0	2.28268	0.044	0.01	0	CD8_T_cell
PTGDR	0	1.77284	0.045	0.012	0	CD8_T_cell
LINC02084	0	2.76121	0.038	0.006	0	CD8_T_cell
KLRC4	0	2.51264	0.038	0.006	0	CD8_T_cell
CD8B2	0	3.53449	0.033	0.003	0	CD8_T_cell
TRGV4	0	3.01614	0.033	0.004	0	CD8_T_cell
TRAV4	0	2.45151	0.037	0.008	0	CD8_T_cell
TRBV9	0	2.68255	0.034	0.006	0	CD8_T_cell
TRBV4-2	0	3.14791	0.032	0.005	0	CD8_T_cell
TRGV8	0	3.10668	0.03	0.004	0	CD8_T_cell
B2M	0	0.645881	1	0.975	0	CD8_T_cell
TRBV4-1	0	3.17158	0.029	0.004	0	CD8_T_cell
TRAV14DV4	0	2.84388	0.029	0.005	0	CD8_T_cell
TRAV19	0	2.64232	0.029	0.005	0	CD8_T_cell
RABGAP1L	1.02566e-307	0.653503	0.264	0.174	2.14886e-303	CD8_T_cell
KLRC3	1.28715e-307	1.36903	0.063	0.022	2.69671e-303	CD8_T_cell
RPP21	7.89883e-307	0.835007	0.225	0.143	1.65488e-302	CD8_T_cell
PSMB8	8.80543e-307	0.48317	0.418	0.321	1.84483e-302	CD8_T_cell
MLLT3	1.3097e-306	1.10987	0.13	0.067	2.74396e-302	CD8_T_cell
YWHAB	1.58335e-306	0.282691	0.699	0.595	3.31728e-302	CD8_T_cell
JAK1	9.7935e-306	0.375638	0.528	0.422	2.05184e-301	CD8_T_cell
RGS10	1.49034e-305	0.452549	0.355	0.25	3.12241e-301	CD8_T_cell
ANXA6	6.4278e-305	0.675917	0.301	0.211	1.34669e-300	CD8_T_cell
STK10	4.22094e-304	0.685416	0.22	0.137	8.8433e-300	CD8_T_cell
PLEKHF1	2.37338e-301	1.33333	0.087	0.037	4.97247e-297	CD8_T_cell
IL18RAP	1.37982e-299	0.932207	0.063	0.022	2.89087e-295	CD8_T_cell
RANBP2	1.41535e-298	0.565687	0.311	0.217	2.96529e-294	CD8_T_cell
CCT4	2.39337e-298	0.590189	0.388	0.296	5.01434e-294	CD8_T_cell
GIMAP5	3.99534e-298	1.10623	0.118	0.058	8.37063e-294	CD8_T_cell
STRAP	5.44963e-298	0.658396	0.299	0.21	1.14175e-293	CD8_T_cell
PELO	1.5036e-297	1.28194	0.102	0.048	3.15019e-293	CD8_T_cell
ZEB2	1.80816e-297	0.530945	0.276	0.182	3.78829e-293	CD8_T_cell
ARHGAP45	3.2399e-297	0.720149	0.22	0.138	6.78792e-293	CD8_T_cell
NCOR1	4.07451e-297	0.521106	0.378	0.282	8.53651e-293	CD8_T_cell
GFI1	1.6822e-296	1.70144	0.059	0.02	3.52438e-292	CD8_T_cell
RPSA	2.04228e-295	0.163768	0.909	0.789	4.27878e-291	CD8_T_cell
FAM118A	7.00407e-295	0.857931	0.16	0.09	1.46742e-290	CD8_T_cell
DHX36	5.3024e-294	0.56567	0.336	0.243	1.11091e-289	CD8_T_cell
RPL19	1.08816e-293	0.15436	0.977	0.898	2.27981e-289	CD8_T_cell
UBE2S	2.82075e-293	0.813377	0.296	0.209	5.90975e-289	CD8_T_cell
LPXN	2.88563e-293	0.733364	0.261	0.175	6.04569e-289	CD8_T_cell
HSPA1A1	3.00584e-293	0.831818	0.59	0.527	6.29754e-289	CD8_T_cell
MYO1G	4.45656e-293	0.937763	0.157	0.088	9.33694e-289	CD8_T_cell
SLAMF71	7.13766e-293	0.836163	0.153	0.084	1.49541e-288	CD8_T_cell
PLP2	1.27373e-290	0.555152	0.346	0.253	2.66859e-286	CD8_T_cell
HSPB11	1.79619e-290	0.833824	0.22	0.141	3.7632e-286	CD8_T_cell
ATP6V0E2	4.20927e-290	1.16659	0.112	0.055	8.81885e-286	CD8_T_cell
PSMB10	3.14927e-289	0.695814	0.301	0.214	6.59804e-285	CD8_T_cell
AMD1	3.41959e-288	0.550985	0.355	0.262	7.16438e-284	CD8_T_cell
FXYD2	2.27759e-287	2.39249	0.032	0.007	4.77178e-283	CD8_T_cell
TIPARP	3.56819e-287	0.630514	0.273	0.185	7.47571e-283	CD8_T_cell
TMEM71	1.77876e-286	0.74889	0.097	0.044	3.72667e-282	CD8_T_cell
TRGV5	6.48165e-286	2.32732	0.032	0.007	1.35797e-281	CD8_T_cell
TMC6	1.31047e-285	0.738091	0.221	0.141	2.74556e-281	CD8_T_cell
RPL13	1.65654e-285	0.115878	0.979	0.925	3.47061e-281	CD8_T_cell
CLIC5	4.05043e-285	1.64753	0.052	0.017	8.48606e-281	CD8_T_cell
SH3BP1	1.66296e-284	0.952133	0.139	0.075	3.48406e-280	CD8_T_cell
SERPINB9	5.05486e-284	0.499106	0.285	0.193	1.05904e-279	CD8_T_cell
DOCK8	2.63445e-283	0.50326	0.331	0.237	5.51944e-279	CD8_T_cell
PIK3IP1	3.78378e-283	0.631612	0.242	0.157	7.92739e-279	CD8_T_cell
SNRPD2	3.83327e-283	0.362063	0.575	0.481	8.03108e-279	CD8_T_cell
TCP1	1.07811e-282	0.610247	0.367	0.28	2.25875e-278	CD8_T_cell
WAS	1.81603e-282	0.42349	0.292	0.201	3.80476e-278	CD8_T_cell
AC116366.3	2.84152e-281	1.36056	0.093	0.043	5.95327e-277	CD8_T_cell
TRMT112	7.75891e-281	0.423983	0.503	0.413	1.62557e-276	CD8_T_cell
TRIM22	1.22165e-280	0.490757	0.3	0.208	2.55947e-276	CD8_T_cell
RNF149	7.89554e-279	0.122571	0.347	0.246	1.65419e-274	CD8_T_cell
CCDC59	2.09168e-278	0.656329	0.284	0.199	4.38228e-274	CD8_T_cell
TNF	5.00456e-278	0.922445	0.165	0.095	1.04851e-273	CD8_T_cell
PLAAT4	7.27826e-278	1.34753	0.142	0.08	1.52487e-273	CD8_T_cell
ATF7IP	3.96829e-277	0.598348	0.28	0.193	8.31395e-273	CD8_T_cell
NLRC5	7.47612e-277	0.781066	0.152	0.085	1.56632e-272	CD8_T_cell
UBE2L6	8.68893e-277	0.780328	0.235	0.156	1.82042e-272	CD8_T_cell
TRBV6-4	1.33646e-275	3.67438	0.015	0.001	2.80002e-271	CD8_T_cell
HNRNPF	2.05637e-271	0.412561	0.474	0.382	4.30831e-267	CD8_T_cell
HSPA1B1	2.38944e-271	0.698491	0.551	0.483	5.00612e-267	CD8_T_cell
ODC1	2.40089e-271	0.620245	0.349	0.261	5.03011e-267	CD8_T_cell
TRAV12-2	4.56587e-271	2.28966	0.028	0.006	9.56595e-267	CD8_T_cell
TRBV19	2.80851e-270	2.34192	0.035	0.009	5.88411e-266	CD8_T_cell
ISG15	1.55073e-269	0.404474	0.346	0.253	3.24894e-265	CD8_T_cell
KIF2A	3.70609e-269	0.783369	0.217	0.14	7.76464e-265	CD8_T_cell
FLNA	3.74313e-269	0.383413	0.34	0.243	7.84223e-265	CD8_T_cell
RPS16	1.39008e-268	0.145508	0.968	0.878	2.91235e-264	CD8_T_cell
OSTF1	3.11698e-268	0.552132	0.328	0.24	6.53038e-264	CD8_T_cell
N4BP1	5.3377e-267	0.695712	0.177	0.106	1.1183e-262	CD8_T_cell
ZNF80	7.84431e-267	2.63096	0.023	0.004	1.64346e-262	CD8_T_cell
TRBV7-9	2.86962e-265	2.34827	0.03	0.007	6.01213e-261	CD8_T_cell
CD53	7.42013e-265	0.212498	0.496	0.382	1.55459e-260	CD8_T_cell
SMARCA5	7.99776e-265	0.585026	0.309	0.223	1.67561e-260	CD8_T_cell
ATP1B3	3.1967e-264	0.441906	0.367	0.274	6.69741e-260	CD8_T_cell
ICOS	1.02765e-262	0.394231	0.199	0.12	2.15303e-258	CD8_T_cell
EVI2A	1.98635e-262	0.617073	0.24	0.159	4.16159e-258	CD8_T_cell
AC006369.1	4.48083e-262	2.04103	0.034	0.008	9.38779e-258	CD8_T_cell
GALM	1.60392e-261	0.831394	0.152	0.087	3.36038e-257	CD8_T_cell
APOL6	3.62476e-260	0.567803	0.227	0.148	7.59424e-256	CD8_T_cell
ARF6	3.08466e-256	0.531001	0.368	0.28	6.46267e-252	CD8_T_cell
GCHFR	5.37349e-256	1.02985	0.132	0.073	1.1258e-251	CD8_T_cell
PCBP1	1.39247e-255	0.3284	0.582	0.493	2.91737e-251	CD8_T_cell
PPP1CA	3.30651e-255	0.507391	0.396	0.312	6.92747e-251	CD8_T_cell
EIF4A3	6.22365e-255	0.47935	0.367	0.278	1.30392e-250	CD8_T_cell
RASA2	6.84122e-255	0.687808	0.213	0.137	1.4333e-250	CD8_T_cell
CDK2AP21	2.14098e-254	0.598005	0.316	0.233	4.48556e-250	CD8_T_cell
RASSF5	2.26746e-254	0.401177	0.28	0.193	4.75055e-250	CD8_T_cell
METRNL	1.01916e-252	0.6772	0.185	0.113	2.13524e-248	CD8_T_cell
FAM160B1	2.70949e-252	1.0844	0.107	0.054	5.67665e-248	CD8_T_cell
AGAP2	4.88378e-252	1.21054	0.075	0.032	1.0232e-247	CD8_T_cell
PAF1	1.28036e-251	0.72283	0.191	0.12	2.68248e-247	CD8_T_cell
RPL7A	1.36445e-250	0.159985	0.954	0.879	2.85867e-246	CD8_T_cell
UBE2D2	1.38388e-250	0.442171	0.435	0.348	2.89936e-246	CD8_T_cell
MYLIP	7.10723e-250	0.635424	0.236	0.158	1.48904e-245	CD8_T_cell
PLA2G16	1.17791e-249	0.805754	0.138	0.077	2.46784e-245	CD8_T_cell
PRR5L	1.57111e-249	1.40395	0.056	0.02	3.29163e-245	CD8_T_cell
SYT11	2.64681e-249	1.24135	0.087	0.04	5.54533e-245	CD8_T_cell
ARPC5L	3.12962e-248	0.626333	0.281	0.202	6.55686e-244	CD8_T_cell
OCIAD2	9.7992e-248	0.466377	0.338	0.249	2.05303e-243	CD8_T_cell
SNRPN	2.64141e-247	0.708286	0.24	0.164	5.53402e-243	CD8_T_cell
FUS	3.1461e-247	0.263793	0.644	0.555	6.5914e-243	CD8_T_cell
SUMO2	1.37126e-244	0.260603	0.653	0.552	2.87294e-240	CD8_T_cell
HIST1H4C	1.82564e-244	0.173643	0.433	0.34	3.82491e-240	CD8_T_cell
AP005482.1	1.9095e-244	1.69912	0.037	0.01	4.00059e-240	CD8_T_cell
SYTL2	2.46506e-244	0.263887	0.164	0.096	5.16455e-240	CD8_T_cell
HELB	2.98701e-244	0.929635	0.116	0.061	6.25809e-240	CD8_T_cell
ATXN1	1.26454e-243	0.722102	0.185	0.116	2.64935e-239	CD8_T_cell
DOCK10	1.57518e-243	0.704449	0.199	0.128	3.30015e-239	CD8_T_cell
SNRPB	7.90062e-243	0.384315	0.451	0.363	1.65526e-238	CD8_T_cell
TRBV5-6	6.65958e-241	2.68502	0.02	0.003	1.39525e-236	CD8_T_cell
ZNF831	6.68955e-241	1.06556	0.09	0.043	1.40153e-236	CD8_T_cell
MOB4	7.03255e-241	0.676675	0.232	0.157	1.47339e-236	CD8_T_cell
PDLIM2	6.05806e-240	0.765995	0.172	0.106	1.26922e-235	CD8_T_cell
NUP98	1.92139e-239	0.698083	0.197	0.126	4.02551e-235	CD8_T_cell
2025-06-01	4.45893e-239	0.183698	0.778	0.68	9.34191e-235	CD8_T_cell
PER1	1.17516e-238	0.560726	0.251	0.173	2.46207e-234	CD8_T_cell
TRAV29DV5	3.74302e-238	2.11861	0.028	0.006	7.84199e-234	CD8_T_cell
NGDN	4.58831e-238	0.782295	0.186	0.118	9.61297e-234	CD8_T_cell
RGS14	1.72236e-236	0.962538	0.126	0.07	3.60852e-232	CD8_T_cell
DCTN6	4.04074e-236	0.816999	0.173	0.108	8.46576e-232	CD8_T_cell
PLCG1	4.2561e-236	1.08895	0.089	0.043	8.91696e-232	CD8_T_cell
FKBP4	5.69419e-235	0.784225	0.239	0.164	1.19299e-230	CD8_T_cell
ORAI1	1.83263e-234	0.829156	0.167	0.103	3.83954e-230	CD8_T_cell
ENSA	1.94835e-234	0.490793	0.363	0.281	4.08199e-230	CD8_T_cell
CASP3	3.64504e-234	0.841497	0.165	0.101	7.63673e-230	CD8_T_cell
ZFAND2A1	4.84607e-234	0.662321	0.269	0.189	1.0153e-229	CD8_T_cell
TRAV17	7.77552e-234	2.22608	0.031	0.008	1.62905e-229	CD8_T_cell
MAP1LC3B	9.16118e-234	0.339201	0.49	0.401	1.91936e-229	CD8_T_cell
PREX1	9.36493e-233	0.427872	0.211	0.137	1.96205e-228	CD8_T_cell
TRAV12-1	2.48038e-232	2.38794	0.022	0.004	5.19664e-228	CD8_T_cell
ADSS	3.66765e-232	0.684273	0.22	0.148	7.6841e-228	CD8_T_cell
ELOVL5	4.74971e-231	0.541766	0.279	0.199	9.95113e-227	CD8_T_cell
IL9R	1.1184e-230	1.95999	0.034	0.009	2.34316e-226	CD8_T_cell
REEP5	2.65975e-230	0.492906	0.367	0.289	5.57244e-226	CD8_T_cell
HNRNPUL1	3.83663e-230	0.47774	0.346	0.264	8.03811e-226	CD8_T_cell
CD226	2.03656e-229	1.00527	0.094	0.047	4.2668e-225	CD8_T_cell
SPATA13	6.55762e-229	0.728314	0.151	0.089	1.37389e-224	CD8_T_cell
SLBP	1.0219e-228	0.660947	0.228	0.155	2.14098e-224	CD8_T_cell
ADA	1.48749e-227	1.0417	0.103	0.054	3.11644e-223	CD8_T_cell
SHISA5	2.244e-227	0.422288	0.28	0.201	4.70141e-223	CD8_T_cell
ATP5F1B	2.33764e-227	0.363095	0.443	0.358	4.89759e-223	CD8_T_cell
FOSL2	4.22628e-227	0.293557	0.318	0.228	8.85448e-223	CD8_T_cell
CYBA1	1.15201e-226	0.211763	0.734	0.636	2.41357e-222	CD8_T_cell
NRBP1	1.32252e-226	0.646558	0.23	0.158	2.77081e-222	CD8_T_cell
GPSM3	3.23237e-226	0.342123	0.406	0.315	6.77213e-222	CD8_T_cell
SFMBT2	3.24085e-226	1.20716	0.089	0.044	6.78991e-222	CD8_T_cell
MIER1	3.95963e-226	0.567356	0.274	0.197	8.29581e-222	CD8_T_cell
SURF2	1.92299e-225	0.967535	0.129	0.074	4.02886e-221	CD8_T_cell
CHCHD2	1.97166e-225	0.180014	0.723	0.637	4.13083e-221	CD8_T_cell
IRF41	8.89269e-225	0.789457	0.167	0.103	1.86311e-220	CD8_T_cell
FLT3LG	1.24586e-224	0.840761	0.142	0.083	2.6102e-220	CD8_T_cell
SFPQ	8.00875e-224	0.318024	0.541	0.458	1.67791e-219	CD8_T_cell
RNF138	1.70341e-223	0.763794	0.175	0.111	3.56882e-219	CD8_T_cell
PPIA	2.97244e-223	0.114926	0.857	0.759	6.22756e-219	CD8_T_cell
TRAV5	1.56921e-221	2.56067	0.02	0.003	3.28766e-217	CD8_T_cell
IDI1	2.06157e-221	0.50258	0.306	0.226	4.3192e-217	CD8_T_cell
SLC27A2	2.21731e-221	1.66911	0.044	0.015	4.64548e-217	CD8_T_cell
CD200R1	3.02274e-221	1.61896	0.051	0.019	6.33293e-217	CD8_T_cell
PRRC2C	4.30877e-221	0.286915	0.552	0.466	9.0273e-217	CD8_T_cell
RABIF	6.48975e-221	0.923222	0.124	0.07	1.35967e-216	CD8_T_cell
ASXL2	2.40524e-220	0.830428	0.158	0.097	5.03922e-216	CD8_T_cell
AC026979.2	2.66073e-220	1.03937	0.088	0.043	5.57451e-216	CD8_T_cell
COLGALT2	1.53606e-219	2.21757	0.023	0.005	3.21819e-215	CD8_T_cell
PGAM1	5.49849e-219	0.481239	0.337	0.257	1.15199e-214	CD8_T_cell
AC020659.1	1.37081e-218	1.96168	0.031	0.008	2.87199e-214	CD8_T_cell
KRTCAP21	5.74499e-218	0.364637	0.435	0.349	1.20363e-213	CD8_T_cell
PCNX2	7.01164e-217	1.19199	0.069	0.03	1.46901e-212	CD8_T_cell
RSBN1	2.54005e-216	0.618991	0.223	0.152	5.32165e-212	CD8_T_cell
SMCHD1	3.32689e-216	0.24133	0.409	0.32	6.97017e-212	CD8_T_cell
DBF4	2.62444e-215	0.809577	0.15	0.091	5.49847e-211	CD8_T_cell
CASP8	2.67532e-215	0.616665	0.197	0.129	5.60506e-211	CD8_T_cell
BIK1	1.28761e-214	1.16156	0.091	0.046	2.69768e-210	CD8_T_cell
SLC4A10	2.71474e-214	2.35793	0.022	0.005	5.68766e-210	CD8_T_cell
CDC42SE1	2.82724e-214	0.452938	0.298	0.219	5.92334e-210	CD8_T_cell
KANSL2	5.19602e-214	0.88785	0.128	0.074	1.08862e-209	CD8_T_cell
GIMAP2	5.25985e-214	1.01174	0.115	0.064	1.10199e-209	CD8_T_cell
DUSP10	7.83133e-214	0.836783	0.144	0.086	1.64074e-209	CD8_T_cell
ARRB2	1.06155e-213	0.286594	0.226	0.151	2.22406e-209	CD8_T_cell
HNRNPA0	4.08006e-213	0.402197	0.438	0.361	8.54813e-209	CD8_T_cell
TRGV7	5.33259e-213	2.18597	0.025	0.006	1.11723e-208	CD8_T_cell
MED10	5.73775e-213	0.609236	0.258	0.186	1.20212e-208	CD8_T_cell
HMGB1	1.98668e-212	0.142855	0.775	0.685	4.1623e-208	CD8_T_cell
CD58	2.99622e-212	0.647768	0.165	0.103	6.27739e-208	CD8_T_cell
JAKMIP2	1.89563e-211	1.64327	0.044	0.016	3.97153e-207	CD8_T_cell
SPRY1	3.59674e-211	0.619427	0.146	0.087	7.53553e-207	CD8_T_cell
YWHAQ	4.85318e-210	0.458065	0.379	0.301	1.01679e-205	CD8_T_cell
NSMCE3	1.12678e-209	0.682809	0.198	0.132	2.36072e-205	CD8_T_cell
SNHG12	3.28508e-209	0.470386	0.297	0.219	6.88258e-205	CD8_T_cell
HINT1	4.22175e-209	0.20262	0.712	0.612	8.84499e-205	CD8_T_cell
LPIN2	5.27523e-209	0.530292	0.222	0.151	1.10521e-204	CD8_T_cell
PLCXD2	6.91059e-209	1.43617	0.044	0.016	1.44784e-204	CD8_T_cell
SCUBE1	1.17458e-208	1.95005	0.031	0.008	2.46087e-204	CD8_T_cell
UQCR11	9.47772e-208	0.28728	0.521	0.435	1.98568e-203	CD8_T_cell
MT-ND61	1.21967e-207	0.309253	0.386	0.299	2.55533e-203	CD8_T_cell
ARF5	1.75519e-207	0.539795	0.286	0.21	3.6773e-203	CD8_T_cell
LINC00649	2.07547e-207	1.09763	0.074	0.034	4.34833e-203	CD8_T_cell
PIK3CD	1.70444e-206	0.643365	0.142	0.085	3.57097e-202	CD8_T_cell
ODF2L	4.73104e-205	0.603493	0.206	0.138	9.912e-201	CD8_T_cell
FAS	8.90609e-205	0.663502	0.136	0.08	1.86591e-200	CD8_T_cell
RPL27	2.51362e-203	0.149216	0.878	0.778	5.26628e-199	CD8_T_cell
SRSF3	2.89113e-203	0.347181	0.571	0.502	6.0572e-199	CD8_T_cell
NAP1L4	3.18848e-203	0.557507	0.272	0.199	6.68019e-199	CD8_T_cell
MFSD10	1.07842e-202	0.666672	0.198	0.133	2.25939e-198	CD8_T_cell
ARHGAP15	1.49562e-202	0.567039	0.23	0.16	3.13346e-198	CD8_T_cell
EPHA1	3.48205e-202	1.45938	0.039	0.013	7.29525e-198	CD8_T_cell
EIF4A2	3.5395e-202	0.319473	0.597	0.527	7.41561e-198	CD8_T_cell
TBCB	1.0595e-201	0.568306	0.274	0.202	2.21977e-197	CD8_T_cell
TMX4	1.65061e-201	0.559722	0.24	0.17	3.45819e-197	CD8_T_cell
ITPRIPL1	4.92422e-201	1.5687	0.042	0.015	1.03167e-196	CD8_T_cell
TRAV13-1	9.40419e-201	1.93994	0.03	0.009	1.97027e-196	CD8_T_cell
DDX6	9.45942e-201	0.470795	0.329	0.252	1.98184e-196	CD8_T_cell
DR1	1.67135e-200	0.669609	0.205	0.139	3.50165e-196	CD8_T_cell
FAM102A	2.09564e-200	0.632626	0.187	0.123	4.39057e-196	CD8_T_cell
MAPK1IP1L	1.47486e-199	0.548661	0.292	0.221	3.08997e-195	CD8_T_cell
TSPAN5	2.70335e-199	0.911174	0.108	0.059	5.6638e-195	CD8_T_cell
TMC8	1.23382e-198	0.613726	0.186	0.122	2.58497e-194	CD8_T_cell
H2AFV	1.64956e-198	0.341627	0.41	0.33	3.456e-194	CD8_T_cell
CCDC85B	6.2988e-198	0.403068	0.325	0.248	1.31966e-193	CD8_T_cell
SRP14	1.76156e-197	0.168005	0.734	0.647	3.69065e-193	CD8_T_cell
PSMA5	5.76316e-196	0.465077	0.305	0.231	1.20744e-191	CD8_T_cell
BHLHE40	6.66425e-196	0.443651	0.291	0.212	1.39623e-191	CD8_T_cell
RABAC11	7.48676e-196	0.412217	0.429	0.355	1.56855e-191	CD8_T_cell
TMEM43	1.43302e-195	0.77782	0.142	0.087	3.00231e-191	CD8_T_cell
TMEM200A	1.74373e-195	1.71185	0.038	0.013	3.65329e-191	CD8_T_cell
TTC24	1.86161e-195	2.31807	0.02	0.004	3.90026e-191	CD8_T_cell
UBAC2	3.75971e-195	0.719655	0.176	0.115	7.87697e-191	CD8_T_cell
TPM3	4.41251e-195	0.181863	0.64	0.549	9.24464e-191	CD8_T_cell
MAT2A	3.55545e-194	0.520146	0.318	0.244	7.44903e-190	CD8_T_cell
PPP1R12A	3.75883e-194	0.457033	0.322	0.248	7.87513e-190	CD8_T_cell
TRAF3IP3	4.13615e-194	0.573293	0.24	0.17	8.66566e-190	CD8_T_cell
SON	2.13428e-193	0.216727	0.63	0.554	4.47152e-189	CD8_T_cell
CNOT2	1.52003e-192	0.601842	0.237	0.17	3.18462e-188	CD8_T_cell
CD84	1.38078e-191	0.661829	0.157	0.099	2.89286e-187	CD8_T_cell
EDARADD	1.55425e-191	1.60353	0.038	0.013	3.2563e-187	CD8_T_cell
GPR132	6.91683e-191	0.827121	0.108	0.06	1.44915e-186	CD8_T_cell
C19orf66	4.65942e-190	0.735426	0.158	0.1	9.76194e-186	CD8_T_cell
SLC4A7	6.24828e-190	0.690476	0.173	0.113	1.30908e-185	CD8_T_cell
GIMAP6	9.52191e-190	0.939689	0.097	0.052	1.99494e-185	CD8_T_cell
SF3B4	1.86994e-189	0.639247	0.204	0.141	3.91771e-185	CD8_T_cell
CAP1	4.26588e-189	0.325478	0.423	0.345	8.93745e-185	CD8_T_cell
CLSTN3	9.728e-189	0.968449	0.084	0.043	2.03811e-184	CD8_T_cell
UBA52	1.01657e-188	0.145912	0.873	0.75	2.12981e-184	CD8_T_cell
ACSL6	1.26241e-188	1.62135	0.039	0.014	2.64487e-184	CD8_T_cell
GRPEL1	1.70646e-188	0.686632	0.182	0.121	3.57521e-184	CD8_T_cell
RAB1B	2.17235e-188	0.634817	0.212	0.148	4.5513e-184	CD8_T_cell
GRAMD1B	2.41956e-188	1.06032	0.067	0.031	5.06923e-184	CD8_T_cell
CEBPZ	4.36016e-188	0.590678	0.235	0.168	9.13497e-184	CD8_T_cell
[truncated: 52,966 more rows]
