# Supplementary material for: Deciphering of intra‐tumoural heterogeneity and the interplay between metastasis‐associated meta‐program and myofibroblasts in gastric cancer
Source: Clin Transl Med. 2025 Apr 28;15(5):e70319. doi: 10.1002/ctm2.70319 (PMC12035649; doi:10.1002/ctm2.70319)
Supplement: Supplementary file 11 — Supporting Information [file CTM2-15-e70319-s014.xlsx]

## Sheet: meta-programs in GC
MP1	MP2	MP3	MP4	MP5	MP6	MP7
CHGA	CEACAM5	CD3E	HMGB2	SLC25A5	AQP5	HIST1H2AG
SCG3	GKN2	CCL5	CDK1	NDUFAB1	MUC6	Z93241.1
CHGB	GKN1	PTPRC	TOP2A	NME2	PGC	HIST1H2AM
CPE	LAMC2	CORO1A	BIRC5	ATP5MC1	C16ORF89	HIST1H2BB
KCTD12	APOL1	CXCR4	MKI67	RPL7	FMOD	HIST1H2BG
SCG5	CEACAM6	SRGN	NUSAP1	RPL5	LTF	PIK3R3
SCGN	SDCBP2	CD3D	PCLAF	ADH1C	FUT9	RASD1
HEPACAM2	MUCL3	CD52	TK1	ATP5MC3	KCNE2	SOX4
PCSK1N	PHGR1	HCST	CDC20	MGST1	REG1A	AC023157.3
MS4A8	CDHR2	ARHGDIB	CENPF	MGST3	C6ORF58	HIST1H2AL
PROX1	DUOX2	NKG7	IQGAP3	RPS7	LIPF	HIST1H3C
CACNA1A	DDX60	RAC2	TPX2	SNRPF	AC139749.1	KCNQ1OT1
RIMBP2	GSN	CD69	ASPM	UQCRH	BPIFB1	RASL11A
FEV	MUC13	CST7	KIFC1	C1QBP	CLU	TNFRSF10D
INSM1	TFF1	GZMA	MAD2L1	NDUFA4	LYZ	AL355075.4
CRYBA2	FCGBP	CD2	PTTG1	NME1	PDIA2	CSRNP2
SCG2	VSIG1	FYB1	RRM2	RPL37A	A4GNT	HIST1H2AE
VWA5B2	COL17A1	PTPRCAP	TROAP	RPS13	FAM3D	MAFB
BEX1	GPRC5A	CD7	TUBB	RPS8	AC020656.1	AL135925.1
F10	LMO7	CREM	ANLN	RPSA	CLDN2	ATF3
NEUROD1	MUC5AC	LSP1	CCNB1	SNRPD1	CXCL17	EGR1
RBP1	PLAC8	LAPTM5	GTSE1	TXN	GP2	HIST1H3A
RFX6	PSAPL1	SAMSN1	CCNB2	ANXA4	HPN	HIST1H4C
SSTR2	PSCA	CD8A	CDKN3	ATP5MC2	MIA	TAF4B
ST18	AKR1B10	GNG2	CENPW	BTF3	PRR4	ANKRD37
CADPS	CLDN18	LCP1	PRC1	NDUFB9	SERPINA1	AREG
PCSK1	DSC2	RGS1	STMN1	PEBP1	CD74	CXCL3
TTR	GCNT3	CD48	UBE2C	PPIA	PGA3	HSPA1B
VGF	IFI27	EVL	ZWINT	RAN	PPP1R1B	HSPA2
EGR3	LAMB3	IL7R	CCNA2	RANBP1	WFDC2	ID2
ENPP2	MUC17	SPOCK2	H2AFZ	RPL23A	CTSF	RHOB
GFRA3	TSPAN1	CD3G	AURKB	RPS23	SELENOM	AC020916.1
KIF1A	ANXA10	LCK	HJURP	RPS3A	SERPINA3	AC087623.3
LY6H	CAPN8	TRBC2	PBK	RPS4X	ARHGDIG	ANGPTL4
MIR7-3HG	CTSE	CD53	SMC4	S100A10	CA9	CSKMT
PAM	CYP3A5	CYTIP	CENPE	SNRPE	COL11A2	FOSB
SNAP25	DUOXA2	GZMB	CEP55	SNRPG	CREB3L4	HIST1H3F
TUSC3	MXD1	RHOH	CKS1B	C12ORF75	CTGF	HIST1H4B
VSTM2L	PI3	CD37	CKS2	S100A16	CXCL2	HSPH1
QPCT	PLAUR	FYN	DTYMK	S100A11	CYR61	IER3
TUBA1A	SYTL2	WIPF1	HMMR	MPC2	DCHS2	NR4A1
EGR4	TM4SF1	ALOX5AP	TYMS	UQCR10	IGFBP2	PLK2
ISL1	BCAS1	CD247	ASF1B	GPX2	NNMT	RND3
SYT5	KRT20	CLEC2B	HMGN2	SEC61G	NUCB2	HIST1H2BN
TM4SF4	LGALS9C	KLRB1	KIF20B	MIF	PIGR	POLR2A
PAX6	LIPH	SYTL3	TACC3	RPS17	REG3A	HIST1H3H
NKX2-2	RNASE1	PRF1	TUBA1B	MRPS24	SLC12A2	HES1
SLC29A4	SLC5A5	VIM	PLK1	AGR2	TCN1	CXCL2
MAP1B	TFF2	S100A4	CDCA8	SPCS1	ZG16B	GADD45B
SYT7	ANKRD36C	HCLS1	DLGAP5	H2AFZ	S100A1	AC245014.3
