# Supplementary material for: Deciphering of intra‐tumoural heterogeneity and the interplay between metastasis‐associated meta‐program and myofibroblasts in gastric cancer
Source: Clin Transl Med. 2025 Apr 28;15(5):e70319. doi: 10.1002/ctm2.70319 (PMC12035649; doi:10.1002/ctm2.70319)
Supplement: Supplementary file 12 — Supporting Information [file CTM2-15-e70319-s013.xlsx]

## Sheet: Research to compare
Avishai Gavish et al.2023				Sathe A,2020					Zhang M,2021							Cheng X,2024								Tan Z.2024
Meta programs	Functional annotations	Gene		gene	avg_logFC	p_val_adj	cluster		Gene	Log(Fold-change)	Pct.1	Pct.2	Adj p-value	Cluster		gene	p_val	avg_logFC	pct1	pct2	p_val_adj	cluster		gene	cluster
MP1	Cell Cycle - G2/M	TOP2A		PGA5	4.33179	0	normal		LEFTY1	2.69087	0.899	0.067	0	C1		PGA3	0	7.17005	0.925	0.062	0	Chief		LTF	Neck cell type
MP1	Cell Cycle - G2/M	UBE2C		LIPF	3.23056	0	normal		TFF2	2.18671	0.855	0.36	0	C1		PGC	0	6.65924	0.983	0.146	0	Chief		SERPINA3	Neck cell type
MP1	Cell Cycle - G2/M	HMGB2		PGC	3.11595	0	normal		CCT2	1.70138	0.801	0.283	0	C1		PGA5	0	6.45017	0.831	0.01	0	Chief		REG1A	Neck cell type
MP1	Cell Cycle - G2/M	NUSAP1		PGA4	2.99897	0	normal		SPINK4	1.66391	0.654	0.128	0	C1		LIPF	0	6.17727	0.929	0.027	0	Chief		MUC6	Neck cell type
MP1	Cell Cycle - G2/M	CENPF		GKN1	2.90121	0	normal		TFF3	1.6326	0.882	0.43	0	C1		PGA4	0	5.28143	0.793	0.011	0	Chief		AC020656.1	Neck cell type
MP1	Cell Cycle - G2/M	CCNB1		GKN2	2.48693	0	normal		CXCL17	1.61624	0.659	0.079	0	C1		REG1A	0	3.35563	0.719	0.073	0	Chief		REG3A	Neck cell type
MP1	Cell Cycle - G2/M	TPX2		PGA3	2.48039	0	normal		LDHB	1.40726	0.711	0.137	0	C1		CHIA	0	2.61364	0.342	0.004	0	Chief		HLA-DPB1	Neck cell type
MP1	Cell Cycle - G2/M	CKS2		PSCA	2.03912	0	normal		CLDN18	1.39888	0.825	0.278	0	C1		LTF	0	2.14533	0.42	0.017	0	Chief		LCN2	Neck cell type
MP1	Cell Cycle - G2/M	BIRC5		RPL13A	-0.678067	0	normal		TESC	1.38279	0.79	0.212	0	C1		PDIA2	0	1.79064	0.549	0.04	0	Chief		HLA-DRA	Neck cell type
MP1	Cell Cycle - G2/M	PRC1		RPL19	-0.774951	0	normal		PDIA6	1.29563	0.789	0.404	0	C1		KCNE2	0	1.66026	0.597	0.035	0	Chief		AQP5	Neck cell type
MP1	Cell Cycle - G2/M	PTTG1		RPL30	-0.782969	0	normal		PSCA	1.2636	0.922	0.241	0	C1		FMOD	0	1.50315	0.495	0.026	0	Chief		HMGCLL1	Endocrine cell
MP1	Cell Cycle - G2/M	KPNA2		RPS18	-0.785122	0	normal		SRD5A3	1.24656	0.586	0.098	0	C1		PLTP	0	1.12851	0.434	0.019	0	Chief		DPP6	Endocrine cell
MP1	Cell Cycle - G2/M	MKI67		RPL29	-0.84712	0	normal		PDIA4	1.18072	0.849	0.419	0	C1		C16orf89	0	1.12168	0.447	0.014	0	Chief		SUCNR1	Endocrine cell
MP1	Cell Cycle - G2/M	CDC20		RPL18	-0.851274	0	normal		DPCR1	1.17575	0.506	0.06	0	C1		TMED6	0	0.762396	0.373	0.011	0	Chief		KCNK16	Endocrine cell
MP1	Cell Cycle - G2/M	CDK1		RPS16	-0.863637	0	normal		WBP5	1.16396	0.734	0.106	0	C1		GHRL	0	7.50827	0.291	0.003	0	Endocrine		UNC80	Endocrine cell
MP1	Cell Cycle - G2/M	CCNB2		S100A6	-0.871634	0	normal		LYZ	1.14161	0.969	0.727	0	C1		CHGA	0	6.30943	0.668	0.003	0	Endocrine		SLCO4C1	Endocrine cell
MP1	Cell Cycle - G2/M	CDKN3		RPS3	-0.891152	0	normal		RAP1B	1.12599	0.68	0.255	0	C1		PCSK1N	0	5.16273	0.636	0.009	0	Endocrine		PTPRN	Endocrine cell
MP1	Cell Cycle - G2/M	SMC4		RPS5	-0.942889	0	normal		S100P	1.05586	0.962	0.758	0	C1		TTR	0	3.09643	0.604	0.048	0	Endocrine		KCNT2	Endocrine cell
MP1	Cell Cycle - G2/M	NUF2		RPL28	-0.990083	0	normal		OS9	1.05478	0.787	0.338	0	C1		SCG5	0	3.01545	0.69	0.009	0	Endocrine		PRKAR2B	Endocrine cell
MP1	Cell Cycle - G2/M	ARL6IP1		RPS19	-1.02014	0	normal		R3HDM2	1.0317	0.742	0.167	0	C1		CRYBA2	0	2.92109	0.511	0.002	0	Endocrine		CASR	Endocrine cell
MP1	Cell Cycle - G2/M	CKAP2		RPL8	-1.04918	0	normal		B3GNT7	1.03163	0.549	0.088	0	C1		TUBA1A	0	2.61417	0.696	0.012	0	Endocrine		KANK4	CCKBR+
MP1	Cell Cycle - G2/M	ASPM		RPS2	-1.08905	0	normal		MORF4L1	1.02318	0.768	0.409	0	C1		CHGB	0	2.57434	0.588	0.002	0	Endocrine		SCGB3A1	CCKBR+
MP1	Cell Cycle - G2/M	PLK1		GAPDH	-1.2137	0	normal		TMEM165	0.999912	0.649	0.196	0	C1		MS4A8	0	2.41363	0.78	0.071	0	Endocrine		CCKBR	CCKBR+
MP1	Cell Cycle - G2/M	CKS1B		IFITM3	-1.28186	0	normal		GALNT3	0.995165	0.705	0.254	0	C1		CPE	0	2.41065	0.534	0.002	0	Endocrine		EFEMP1	CCKBR+
MP1	Cell Cycle - G2/M	CCNA2		S100A10	-1.41475	0	normal		TFF1	0.96293	0.96	0.591	0	C1		SCG3	0	2.38012	0.633	0.002	0	Endocrine		NOTUM	CCKBR+
MP1	Cell Cycle - G2/M	AURKA		RPL7A	-0.832935	3.83663e-303	normal		LY6D	0.943284	0.484	0.007	0	C1		KCTD12	0	2.23101	0.626	0.011	0	Endocrine		VTCN1	CCKBR+
MP1	Cell Cycle - G2/M	MAD2L1		RPL18A	-0.611197	5.74493e-301	normal		MIA	0.895356	0.623	0.103	0	C1		HOPX	0	2.20946	0.351	0.013	0	Endocrine		A4GNT	CCKBR+
MP1	Cell Cycle - G2/M	GTSE1		RPS15	-0.617333	7.8204e-297	normal		MDM2	0.864864	0.615	0.089	0	C1		HEPACAM2	0	2.19679	0.633	0.011	0	Endocrine		SYNGR1	CCKBR+
MP1	Cell Cycle - G2/M	HMMR		CLDN7	-1.04099	9.09936e-297	normal		YEATS4	0.864198	0.585	0.128	0	C1		WFDC2	0	2.07601	0.681	0.069	0	Endocrine		HPN	CCKBR+
MP1	Cell Cycle - G2/M	UBE2T		CLDN4	-1.14237	1.10309e-295	normal		CPM	0.831258	0.511	0.026	0	C1		SCG2	0	2.05988	0.345	0	0	Endocrine		SHISA6	CCKBR+
MP1	Cell Cycle - G2/M	CENPE		RPL12	-0.69609	3.22645e-294	normal		NGFRAP1	0.776686	0.552	0.027	0	C1		SCGN	0	2.01393	0.585	0.002	0	Endocrine		FABP2	Intestinal type
MP1	Cell Cycle - G2/M	CENPA		CLDN3	-1.31227	1.74815e-287	normal		TCEAL8	0.747774	0.549	0.064	0	C1		FEV	0	1.93628	0.454	0.001	0	Endocrine		SI	Intestinal type
MP1	Cell Cycle - G2/M	KIF20B		GHRL	3.58626	2.28668e-281	normal		SFTA2	0.710176	0.52	0.066	0	C1		PAM	0	1.88907	0.588	0.036	0	Endocrine		TM4SF20	Intestinal type
MP1	Cell Cycle - G2/M	AURKB		RPL27A	-0.681352	6.23609e-278	normal		FKBP10	0.567909	0.427	0.007	0	C1		S100A1	0	1.87283	0.272	0.01	0	Endocrine		TMPRSS15	Intestinal type
MP1	Cell Cycle - G2/M	CDCA3		ANXA2	-0.995062	3.92539e-269	normal		HOXB2	0.520094	0.466	0.03	0	C1		LY6H	0	1.66597	0.383	0.001	0	Endocrine		CDH17	Intestinal type
MP1	Cell Cycle - G2/M	CDCA8		ZFAS1	-1.17032	2.10125e-263	normal		ALDH1L1	0.478075	0.386	0.009	0	C1		UCP2	0	1.59884	0.613	0.061	0	Endocrine		MYO7B	Intestinal type
MP1	Cell Cycle - G2/M	UBE2S		MUCL3	2.01483	2.19281e-262	normal		BCAR4	0.405445	0.384	0	0	C1		BEX1	0	1.57819	0.387	0.003	0	Endocrine		ONECUT2	Intestinal type
MP1	Cell Cycle - G2/M	KNSTRN		RPLP2	-0.553202	1.64153e-261	normal		YWHAE	0.941442	0.797	0.453	6.63e-301	C1		RBP1	0	1.56893	0.431	0.004	0	Endocrine		ANPEP	Intestinal type
MP1	Cell Cycle - G2/M	KIF2C		TFF3	-2.45625	2.93939e-260	normal		MUC5B	0.749504	0.441	0.032	9.41e-296	C1		APOA4	0	6.31576	0.553	0.011	0	Enterocyte		FABP1	Intestinal type
MP1	Cell Cycle - G2/M	PBK		RPS20	-0.744267	3.3499e-258	normal		PKM	1.02478	0.835	0.518	4.67e-293	C1		APOA1	0	5.33666	0.652	0.076	0	Enterocyte		PCK1	Intestinal type
MP1	Cell Cycle - G2/M	TUBA1B		RPS8	-0.62324	1.37932e-256	normal		ATP1B1	1.09405	0.838	0.514	5.73e-290	C1		ANPEP	0	4.90915	0.905	0.079	0	Enterocyte		PSAPL1	Pit cell type
MP1	Cell Cycle - G2/M	DLGAP5		KRT18	-0.876939	4.41468e-240	normal		PRKCDBP	0.521876	0.445	0.04	1.78e-288	C1		PRAP1	0	4.73568	0.917	0.126	0	Enterocyte		SLC5A5	Pit cell type
MP1	Cell Cycle - G2/M	TACC3		TMSB10	-0.656369	5.19624e-240	normal		PTP4A2	1.00661	0.74	0.358	1.11e-281	C1		RBP2	0	4.50009	0.562	0.017	0	Enterocyte		LGALS9B	Pit cell type
MP1	Cell Cycle - G2/M	STMN1		RPL10A	-0.746447	1.16175e-234	normal		RAB34	0.379471	0.394	0.022	1.26e-279	C1		FABP2	0	3.25616	0.598	0.027	0	Enterocyte		LGALS9C	Pit cell type
MP1	Cell Cycle - G2/M	DEPDC1		LGALS4	-0.936674	1.17728e-234	normal		C1QBP	1.05565	0.699	0.29	1.74e-277	C1		ALDOB	0	3.22708	0.768	0.08	0	Enterocyte		BICDL1	Pit cell type
MP1	Cell Cycle - G2/M	ECT2		PRSS3	-0.891344	2.61173e-230	normal		AGR2	1.04312	0.967	0.832	7.02e-277	C1		ADIRF	0	3.15503	0.753	0.206	0	Enterocyte		REP15	Pit cell type
MP1	Cell Cycle - G2/M	CENPW		CXCL17	1.03844	2.62492e-229	normal		VSIG1	0.72808	0.537	0.093	8.17e-275	C1		APOB	0	3.0883	0.56	0.012	0	Enterocyte		ANO7	Pit cell type
MP1	Cell Cycle - G2/M	ZWINT		RPL7	-0.725241	6.29771e-223	normal		NUP107	0.744205	0.569	0.123	2e-274	C1		FABP1	0	3.00543	0.884	0.154	0	Enterocyte		FSIP2	Pit cell type
MP1	Cell Cycle - G2/M	HIST1H4C		RPL13	-0.570099	5.89378e-219	normal		REG4	1.08391	0.905	0.499	1.3e-270	C1		APOC3	0	2.88328	0.529	0.057	0	Enterocyte		NKX6-2	Pit cell type
MP1	Cell Cycle - G2/M	KIF23		RPS7	-0.782099	4.14399e-216	normal		RP11-10A14.5	0.297216	0.321	0	2.05e-269	C1		CDHR5	0	2.85726	0.908	0.252	0	Enterocyte		CAPN9	Pit cell type
MP10	Protein maturation	RPN2		TPT1	-0.557908	1.17964e-214	normal		PTPLAD1	0.947636	0.666	0.255	8.18e-269	C1		SLC6A19	0	2.61348	0.553	0.013	0	Enterocyte
MP10	Protein maturation	PDIA3		RPS9	-0.578078	7.83725e-214	normal		KRT17	0.903245	0.401	0.03	1.67e-268	C1		MUC3A	0	2.54154	0.82	0.172	0	Enterocyte
MP10	Protein maturation	ATP6AP2		RPS23	-0.665693	5.3908e-213	normal		DSTN	0.854727	0.853	0.613	3.41e-268	C1		MUC17	0	2.44584	0.682	0.089	0	Enterocyte
MP10	Protein maturation	HSPA5		RPS11	-0.557047	2.25257e-212	normal		GALNT7	0.709217	0.631	0.165	7.55e-268	C1		TM4SF20	0	2.4455	0.538	0.021	0	Enterocyte
MP10	Protein maturation	PDIA6		HMGA1	-0.850045	4.76805e-212	normal		TFPI	0.753551	0.647	0.186	1.34e-262	C1		PIGR	0	2.41268	0.859	0.365	0	Enterocyte
MP10	Protein maturation	LGALS3BP		FTL	-0.731284	9.85059e-211	normal		HSP90AB1	0.844714	0.922	0.665	7.4e-262	C1		C3orf85	0	2.40706	0.499	0.017	0	Enterocyte
MP10	Protein maturation	GRN		LDHA	-0.907927	1.39535e-210	normal		SRSF9	0.978838	0.658	0.282	6.15e-261	C1		MYO7B	0	2.36619	0.649	0.044	0	Enterocyte
MP10	Protein maturation	LAPTM4A		IL32	-0.899354	1.5248e-210	normal		GPR110	0.792022	0.397	0.033	1.05e-256	C1		CD74	0	2.35206	0.746	0.307	0	Enterocyte
MP10	Protein maturation	HSP90B1		EEF1B2	-0.799818	2.09208e-207	normal		YWHAQ	0.917645	0.684	0.318	3.66e-256	C1		PCK1	0	2.32092	0.52	0.05	0	Enterocyte
MP10	Protein maturation	LAMP1		RPS14	-0.550326	7.92408e-206	normal		SCGB2A1	0.35072	0.323	0.005	1.2e-255	C1		SI	0	2.31698	0.538	0.02	0	Enterocyte
MP10	Protein maturation	TMEM59		RPL35	-0.555843	1.20289e-204	normal		DCTN2	0.855692	0.617	0.219	2.39e-255	C1		SULT1A2	0	2.3105	0.575	0.037	0	Enterocyte
MP10	Protein maturation	EPCAM		CAMK2N1	-0.819027	1.54451e-203	normal		CDK4	0.967245	0.603	0.204	5.51e-255	C1		IL32	0	2.26523	0.811	0.279	0	Enterocyte
MP10	Protein maturation	GDF15		HINT1	-0.841996	1.53569e-202	normal		BEX2	0.312186	0.323	0.006	1.1e-252	C1		CYP2D6	0	2.26326	0.499	0.043	0	Enterocyte
MP10	Protein maturation	HLA-C		CYSTM1	0.803304	4.5553e-202	normal		ZFAND6	0.859643	0.62	0.228	7.87e-251	C1		HLA-DRA	0	2.23502	0.567	0.128	0	Enterocyte
MP10	Protein maturation	OS9		GPRC5A	-0.838365	1.09933e-200	normal		HSP90B1	0.894698	0.881	0.592	7.89e-251	C1		CYP3A4	0	2.2286	0.451	0.018	0	Enterocyte
MP10	Protein maturation	PDIA4		MUC1	1.46762	2.72054e-200	normal		RP11-2E17.1	0.333996	0.3	0	1.03e-250	C1		SMIM24	0	2.22336	0.795	0.335	0	Enterocyte
MP10	Protein maturation	APLP2		TXN	-0.726806	8.9106e-200	normal		CSTB	1.13305	0.85	0.649	1.19e-248	C1		SLC5A1	0	2.21233	0.495	0.019	0	Enterocyte
MP10	Protein maturation	AZGP1		RPSA	-0.784802	1.24498e-199	normal		ULBP2	0.34985	0.325	0.009	4.54e-247	C1		CLDN3	0	2.15962	0.601	0.076	0	Enterocyte
MP10	Protein maturation	CLU		LY6E	-0.949686	8.9551e-199	normal		PUM1	0.730102	0.655	0.226	1.47e-245	C1		GDA	0	2.13883	0.616	0.114	0	Enterocyte
MP10	Protein maturation	CTSA		RPS13	-0.597848	3.12391e-198	normal		CLIC1	1.06447	0.835	0.65	1.46e-244	C1		MTTP	0	2.13064	0.456	0.01	0	Enterocyte
MP10	Protein maturation	DDOST		NACA	-0.714178	7.14431e-198	normal		BACE2	0.776146	0.629	0.21	1.42e-242	C1		PHGR1	0	2.12195	0.988	0.694	0	Enterocyte
MP10	Protein maturation	HLA-A		PSMA7	-0.941098	1.61951e-192	normal		ANXA5	0.701165	0.568	0.159	9.35e-239	C1		ALPI	0	2.11335	0.384	0.002	0	Enterocyte
MP10	Protein maturation	ITM2B		RPS12	-0.500994	2.28632e-192	normal		ZFC3H1	0.677887	0.611	0.17	8.1e-234	C1		DGAT1	0	2.07272	0.66	0.168	0	Enterocyte
MP10	Protein maturation	LRPAP1		RPL10	-0.498983	3.83211e-192	normal		MAL2	0.952742	0.742	0.397	1.27e-233	C1		MALL	0	2.02537	0.577	0.057	0	Enterocyte
MP10	Protein maturation	NEAT1		RPL27	-0.598775	4.59673e-191	normal		MBD6	0.504246	0.497	0.097	3.9e-231	C1		TMPRSS15	0	2.0166	0.389	0.003	0	Enterocyte
MP10	Protein maturation	PSAP		MT1G	1.77111	5.70964e-191	normal		RBM47	0.886709	0.705	0.357	5.12e-229	C1		CLDN4	0	1.98279	0.802	0.168	0	Enterocyte
MP10	Protein maturation	SIL1		ISG15	-0.77202	1.75464e-190	normal		TUBB	0.948856	0.719	0.338	1.85e-228	C1		CES2	0	1.97629	0.714	0.25	0	Enterocyte
MP10	Protein maturation	SLC3A2		RPL32	-0.509867	2.78613e-190	normal		RAB3IP	0.740841	0.566	0.161	5.86e-226	C1		SELENOP	0	1.96113	0.643	0.168	0	Enterocyte
MP10	Protein maturation	TIMP1		RPL14	-0.593796	7.38559e-185	normal		SMC5	0.620714	0.591	0.179	4.29e-224	C1		EPCAM	0	1.95913	0.722	0.245	0	Enterocyte
MP10	Protein maturation	APMAP		KRT7	-1.35748	2.22091e-184	normal		PIP4K2C	0.444414	0.423	0.064	6.67e-223	C1		HLA-DRB1	0	1.93189	0.593	0.157	0	Enterocyte
MP10	Protein maturation	APP		RAC1	-0.848809	9.18889e-184	normal		SLC35E3	0.422167	0.392	0.05	3.86e-221	C1		CLDN15	0	1.92468	0.52	0.065	0	Enterocyte
MP10	Protein maturation	CTSL		TFF2	1.98012	1.9091e-183	normal		ARL14	1.30247	0.738	0.367	1.9e-220	C1		MUC13	0	1.9177	0.577	0.123	0	Enterocyte
MP10	Protein maturation	LAMP2		S100A16	-0.745486	1.79753e-182	normal		ANXA10	0.781303	0.751	0.311	4.97e-220	C1		CLDN7	0	1.88625	0.706	0.146	0	Enterocyte
MP10	Protein maturation	LMAN2		LGALS3	-0.768282	1.19275e-179	normal		FRS2	0.36582	0.368	0.039	5.55e-219	C1		C8G	0	1.86745	0.414	0.03	0	Enterocyte
MP10	Protein maturation	MAGED2		RPL15	-0.626486	4.61971e-179	normal		SERINC2	0.751146	0.785	0.471	1.1e-218	C1		MYO15B	0	1.85438	0.801	0.292	0	Enterocyte
MP10	Protein maturation	PIGT		PTMA	-0.53853	5.14721e-179	normal		HMGA1	0.836465	0.781	0.485	1.33e-218	C1		ACSL5	0	1.83293	0.562	0.132	0	Enterocyte
MP10	Protein maturation	PRDX4		UQCRH	-0.718226	1.05856e-178	normal		C8orf4	0.869163	0.726	0.288	7.08e-215	C1		AGPAT2	0	1.82692	0.676	0.25	0	Enterocyte
MP10	Protein maturation	SERPINE2		PPA1	-0.817299	2.85418e-177	normal		RP11-519G16.5	0.275872	0.278	0.005	2.19e-214	C1		PCK2	0	1.81463	0.544	0.125	0	Enterocyte
MP10	Protein maturation	TM9SF2		RPL22L1	-0.800363	3.75601e-177	normal		FDFT1	0.880762	0.625	0.257	6.92e-212	C1		SPINK4	0	7.32674	0.877	0.023	0	Goblet
MP10	Protein maturation	TSPAN1		VSIG2	1.22564	1.51073e-176	normal		TMED2	0.851219	0.676	0.347	6.88e-210	C1		MUC2	0	6.97388	0.826	0.013	0	Goblet
MP10	Protein maturation	ATP6AP1		EPCAM	-0.762708	4.77372e-176	normal		KRT19	0.82881	0.969	0.874	4.18e-209	C1		ITLN1	0	5.08815	0.746	0.011	0	Goblet
MP10	Protein maturation	CFI		GLUL	1.05516	7.44491e-176	normal		CHMP1B	0.767154	0.692	0.311	8.4e-209	C1		CLCA1	0	4.93325	0.42	0.002	0	Goblet
MP10	Protein maturation	EPHX1		RPL24	-0.57064	1.70773e-175	normal		MTDH	0.719515	0.792	0.488	4.07e-208	C1		KLK1	0	2.64173	0.746	0.023	0	Goblet
MP10	Protein maturation	EPRS		ENO1	-0.72701	2.93687e-175	normal		RAB32	0.275438	0.344	0.032	1.08e-204	C1		LRRC26	0	2.21887	0.688	0.025	0	Goblet
MP10	Protein maturation	GGH		ETHE1	-0.607639	6.28865e-175	normal		RAB21	0.481721	0.478	0.11	8.39e-204	C1		HEPACAM2	0	1.78824	0.522	0.019	0	Goblet
MP10	Protein maturation	HEXB		RACK1	-0.593103	1.52379e-172	normal		CAP1	0.845842	0.641	0.316	3.8e-203	C1		TPSG1	0	1.16057	0.391	0.002	0	Goblet
MP10	Protein maturation	MALAT1		UBA52	-0.483691	4.61976e-172	normal		MYL12A	0.947954	0.817	0.649	7.09e-203	C1		ATOH1	0	1.10254	0.348	0.003	0	Goblet
MP10	Protein maturation	PPIB		S100A14	-0.861231	1.10244e-170	normal		SDCBP	0.77767	0.685	0.346	1.33e-202	C1		GAU1	0	0.907458	0.312	0.003	0	Goblet
MP10	Protein maturation	SPP1		SRI	-0.783046	1.88928e-170	normal		STARD10	0.7338	0.854	0.536	1.36e-202	C1		ALB	0	9.30959	0.997	0.005	0	Hepatocyte
MP10	Protein maturation	SERPINA1		XIST	1.02356	2.42893e-170	normal		SRP9	0.782786	0.677	0.355	4.62e-202	C1		APOC1	0	7.73076	0.998	0.057	0	Hepatocyte
MP11	Translation initiation	EPB41L4A-AS1		FXYD5	-0.643264	2.81257e-169	normal		AHR	0.538273	0.573	0.167	5.71e-202	C1		APOA2	0	7.31857	0.995	0.001	0	Hepatocyte
MP11	Translation initiation	IMPDH2		RPS21	-0.530313	4.64294e-169	normal		AKIRIN1	0.477648	0.499	0.126	1.29e-201	C1		APOC2	0	5.84101	0.992	0.025	0	Hepatocyte
MP11	Translation initiation	AHCY		PDZK1IP1	-0.978156	3.6091e-168	normal		PDIA3	0.795062	0.766	0.484	2.87e-197	C1		SERPINA1	0	5.63008	0.997	0.149	0	Hepatocyte
MP11	Translation initiation	NOB1		TIMP1	-0.694595	5.38945e-167	normal		AKAP13	0.749638	0.693	0.319	4.44e-197	C1		ADH1B	0	5.5222	0.968	0.001	0	Hepatocyte
MP11	Translation initiation	OXA1L		RPL23A	-0.488582	2.24941e-164	normal		DST	0.680727	0.706	0.282	5.07e-197	C1		TTR	0	5.16317	0.967	0.02	0	Hepatocyte
MP11	Translation initiation	EIF2A		HSPD1	-0.761176	6.46958e-163	normal		TSPAN31	0.445009	0.459	0.103	4.7e-196	C1		FGB	0	4.96171	0.953	0.001	0	Hepatocyte
MP11	Translation initiation	IGBP1		EIF5A	-0.754844	1.78062e-161	normal		ANXA1	0.990612	0.623	0.236	2.26e-195	C1		FGG	0	4.94959	0.954	0.001	0	Hepatocyte
MP11	Translation initiation	LETMD1		MISP	-0.598143	1.90654e-161	normal		ANXA2	0.923005	0.867	0.733	1.09e-194	C1		CYP2E1	0	4.63835	0.722	0.003	0	Hepatocyte
MP11	Translation initiation	RPL22L1		REG4	-1.41568	3.4704e-161	normal		TFPT	0.433557	0.492	0.12	3.67e-194	C1		HP	0	4.57431	0.907	0.001	0	Hepatocyte
MP11	Translation initiation	SNHG7		RPS27A	-0.50243	4.29759e-161	normal		SYNE4	0.276709	0.295	0.018	5.91e-194	C1		RBP4	0	4.50181	0.956	0.048	0	Hepatocyte
MP11	Translation initiation	SNHG8		S100A11	-0.62573	4.56894e-161	normal		PABPC1	0.588286	0.933	0.752	9.95e-194	C1		APOH	0	4.45245	0.941	0.002	0	Hepatocyte
MP11	Translation initiation	ZNF581		RPLP0	-0.526546	1.11722e-160	normal		MGST1	0.721427	0.648	0.274	3.87e-193	C1		DCXR	0	4.44808	0.968	0.243	0	Hepatocyte
MP11	Translation initiation	APEX1		CA9	0.891659	5.07754e-160	normal		HIST1H2BK	0.845917	0.665	0.342	6.48e-193	C1		HPD	0	4.34535	0.924	0.001	0	Hepatocyte
MP11	Translation initiation	C19ORF48		CD55	-0.658376	1.32411e-159	normal		MAGED1	0.397101	0.427	0.082	1.45e-192	C1		VTN	0	4.32147	0.917	0.009	0	Hepatocyte
MP11	Translation initiation	EIF3M		CYBA	-0.709389	5.32631e-159	normal		CRK	0.526218	0.559	0.178	2.04e-192	C1		AGXT	0	4.16985	0.906	0.002	0	Hepatocyte
MP11	Translation initiation	HIST3H2A		HLA-DRA	-0.772375	9.33808e-159	normal		TSPAN3	0.754095	0.776	0.493	1.67e-191	C1		APOE	0	4.13429	0.93	0.014	0	Hepatocyte
MP11	Translation initiation	LTA4H		FAU	-0.47863	2.50532e-158	normal		AGAP2	0.324035	0.251	0.005	1.72e-191	C1		GAMT	0	4.13142	0.912	0.02	0	Hepatocyte
MP11	Translation initiation	MYC		JPT1	-0.763476	2.76097e-156	normal		ARMCX3	0.393037	0.435	0.087	9.19e-191	C1		APOC3	0	4.08085	0.997	0.079	0	Hepatocyte
MP11	Translation initiation	SNHG19		RPS15A	-0.458433	2.91056e-156	normal		MARS	0.507454	0.464	0.107	1.66e-190	C1		HRG	0	4.05505	0.835	0	0	Hepatocyte
MP11	Translation initiation	C11ORF1		TPI1	-0.657281	3.48688e-154	normal		RAN	0.831481	0.747	0.465	1.81e-190	C1		ADH4	0	3.93537	0.888	0.039	0	Hepatocyte
MP11	Translation initiation	C6ORF48		RBCK1	-0.602819	4.18341e-154	normal		ECI2	0.572149	0.455	0.112	3.03e-190	C1		ASS1	0	3.77286	0.912	0.164	0	Hepatocyte
MP11	Translation initiation	CCDC85B		HLA-C	-0.721862	7.36793e-153	normal		RHBDL2	0.416071	0.456	0.102	9.05e-190	C1		FXYD1	0	3.72823	0.889	0.007	0	Hepatocyte
MP11	Translation initiation	CCNG1		AGPAT2	-0.571451	8.01229e-153	normal		HSPA5	0.813669	0.775	0.442	5.45e-189	C1		CYB5A	0	3.58877	0.977	0.342	0	Hepatocyte
MP11	Translation initiation	EIF2S3		RPS6	-0.478244	2.15984e-150	normal		ICAM2	0.282681	0.283	0.017	1.47e-188	C1		ADH1A	0	3.54291	0.833	0.001	0	Hepatocyte
MP11	Translation initiation	EIF3D		ACTB	-0.534706	9.12964e-150	normal		CTSE	0.630733	0.717	0.316	1.78e-187	C1		BCHE	0	3.44725	0.835	0	0	Hepatocyte
MP11	Translation initiation	EIF3F		IFI27	-0.325316	3.90129e-148	normal		ZNF430	0.427332	0.379	0.063	2.47e-187	C1		PEBP1	0	3.43054	0.954	0.306	0	Hepatocyte
MP11	Translation initiation	RGS10		HLA-B	-0.579986	9.87073e-147	normal		TM4SF1	1.06723	0.705	0.377	4.05e-187	C1		AMBP	0	3.41538	0.842	0.01	0	Hepatocyte
MP11	Translation initiation	TKT		PHLDA2	-0.631778	1.36537e-146	normal		VAPA	0.771646	0.65	0.343	1.27e-186	C1		MT2A	0	3.41383	0.997	0.574	0	Hepatocyte
MP11	Translation initiation	ABHD14B		RPL3	-0.501963	5.64432e-146	normal		RCAN1	0.635069	0.409	0.077	5.09e-186	C1		FTL	0	3.38026	1	0.652	0	Hepatocyte
MP11	Translation initiation	EIF4B		BST2	-0.667049	2.6885e-145	normal		FRMD4B	0.610702	0.43	0.092	1.65e-185	C1		GSTA1	0	3.33719	0.906	0.207	0	Hepatocyte
MP11	Translation initiation	LYRM4		CD9	-0.627926	4.56664e-145	normal		DDIT3	0.796009	0.606	0.219	1.93e-185	C1		DDT	0	3.28906	0.932	0.189	0	Hepatocyte
MP11	Translation initiation	PPP1R14B		PFN1	-0.598588	6.29062e-145	normal		PRPF4B	0.740129	0.815	0.408	7.56e-184	C1		MT1X	0	3.28535	0.991	0.376	0	Hepatocyte
MP11	Translation initiation	QARS		NPM1	-0.764251	1.69009e-144	normal		ABCF1	0.663423	0.722	0.338	8.01e-184	C1		HULC	0	3.23218	0.66	0.007	0	Hepatocyte
MP11	Translation initiation	RSL1D1		PKM	-0.61766	2.04019e-144	normal		LDLR	0.774135	0.71	0.337	2.04e-183	C1		GNMT	0	3.22415	0.739	0.01	0	Hepatocyte
MP11	Translation initiation	SLC27A5		SNRPB	-0.644069	2.66811e-143	normal		TSPAN13	0.691736	0.603	0.26	3.34e-183	C1		ORM1	0	3.17585	0.744	0.007	0	Hepatocyte
MP11	Translation initiation	SRM		LCN2	-1.22831	1.9963e-142	normal		ACTR2	0.644132	0.651	0.298	1.18e-182	C1		GATM	0	3.12536	0.8	0.09	0	Hepatocyte
MP11	Translation initiation	NME1		RAN	-0.639528	2.26579e-142	normal		RAB11FIP1	0.79781	0.766	0.437	3.38e-181	C1		SOD1	0	3.03893	0.961	0.346	0	Hepatocyte
MP11	Translation initiation	NBEAL1		PSMB9	-0.532012	6.6227e-142	normal		NDUFV2	0.780468	0.671	0.38	5.18e-180	C1		ADH1C	0	3.03641	0.869	0.14	0	Hepatocyte
MP11	Translation initiation	EIF3E		CHCHD2	-0.659863	1.1459e-139	normal		KRT7	0.686045	0.698	0.306	1.03e-179	C1		RIDA	0	2.90482	0.821	0.058	0	Hepatocyte
MP11	Translation initiation	CCNB1IP1		SH3BGRL3	-0.626045	2.93127e-139	normal		NMB	0.452106	0.428	0.099	1.55e-179	C1		APOC4	0	2.87128	0.774	0	0	Hepatocyte
MP11	Translation initiation	MRPL10		MUC5AC	1.78975	1.25814e-138	normal		SQLE	0.820767	0.628	0.258	1.61e-179	C1		FGA	0	2.82653	0.701	0.003	0	Hepatocyte
MP11	Translation initiation	HSD17B11		RPS3A	-0.493797	1.84564e-138	normal		ADAM17	0.421792	0.455	0.111	2.05e-178	C1		ADI1	0	2.8126	0.892	0.212	0	Hepatocyte
MP11	Translation initiation	TOP1MT		FERMT1	-0.509629	2.59954e-138	normal		DUSP4	0.448374	0.468	0.116	3.14e-178	C1		MT1F	0	2.79634	0.757	0.18	0	Hepatocyte
MP11	Translation initiation	NOA1		HLA-DRB1	-0.683616	6.20017e-137	normal		MLF1	0.326425	0.333	0.044	6.16e-178	C1		SELENOP	0	2.77766	0.926	0.199	0	Hepatocyte
MP11	Translation initiation	FBL		RPS4X	-0.493006	8.27287e-137	normal		IL1R2	0.438702	0.379	0.062	8.72e-178	C1		ANGPTL3	0	2.77426	0.791	0.002	0	Hepatocyte
MP11	Translation initiation	MRPL45		TKT	-0.541026	9.25191e-136	normal		KLF5	0.715777	0.715	0.396	2.02e-177	C1		AHSG	0	2.75665	0.748	0	0	Hepatocyte
MP11	Translation initiation	ZNF277		HNRNPA1	-0.656985	1.01071e-135	normal		UBC	0.679766	0.953	0.873	6.37e-177	C1		IFITM3	0	2.72086	0.947	0.265	0	Hepatocyte
MP11	Translation initiation	PAICS		MIB2	-0.439094	9.24752e-134	normal		TIMP1	0.637993	0.653	0.276	7.9e-177	C1		MUC6	0	5.83374	0.87	0.022	0	MN/BG
MP11	Translation initiation	EXOSC5		FHL2	-0.555723	9.9208e-134	normal		RBPMS	0.307079	0.36	0.056	1.31e-176	C1		LIPF	0	4.40657	0.668	0.034	0	MN/BG
MP11	Translation initiation	ZFAS1		PSME2	-0.603373	3.58845e-132	normal		SELK	0.716352	0.716	0.421	1.94e-174	C1		LTF	0	4.15968	0.66	0.015	0	MN/BG
MP12	EMT-I	COL1A2		PMEPA1	-0.681609	4.17514e-132	normal		CLIC6	0.265868	0.253	0.013	3.95e-172	C1		PGC	0	4.13332	0.971	0.149	0	MN/BG
MP12	EMT-I	SPARC		RPL9	-0.491524	1.66901e-131	normal		HEBP2	0.631909	0.714	0.393	1.12e-170	C1		REG1A	0	3.15847	0.803	0.074	0	MN/BG
MP12	EMT-I	COL1A1		PDLIM1	-0.549598	1.24403e-130	normal		GCNT2	0.470513	0.397	0.077	1.25e-170	C1		C6orf58	0	2.69692	0.395	0.006	0	MN/BG
MP12	EMT-I	COL3A1		C9orf16	-0.611897	3.39815e-130	normal		YBX3	0.612917	0.68	0.321	1.93e-170	C1		AQP5	0	1.86291	0.639	0.02	0	MN/BG
MP12	EMT-I	IGFBP7		PRELID1	-0.536608	3.86144e-130	normal		RHOF	0.538127	0.545	0.174	4.4e-170	C1		PDIA2	0	1.74563	0.664	0.041	0	MN/BG
MP12	EMT-I	TAGLN		RPL26	-0.473907	2.01532e-129	normal		RTN4	0.675104	0.674	0.356	1.09e-169	C1		FMOD	0	1.64327	0.718	0.024	0	MN/BG
MP12	EMT-I	C1S		CTSB	-0.439561	4.0079e-128	normal		IDH1	0.634194	0.658	0.307	1.46e-168	C1		FUT9	0	1.47828	0.655	0.018	0	MN/BG
MP12	EMT-I	FN1		ANXA1	-0.667369	5.8224e-128	normal		LRRFIP1	0.66108	0.735	0.423	1.88e-168	C1		PGA4	0	1.35443	0.471	0.019	0	MN/BG
MP12	EMT-I	MGP		F12	-0.404786	4.92509e-127	normal		PRKCI	0.465441	0.467	0.133	5.45e-168	C1		C16orf89	0	1.25032	0.542	0.014	0	MN/BG
MP12	EMT-I	TIMP1		KRT17	-1.4248	6.66029e-127	normal		RAP2B	0.546435	0.553	0.186	1.27e-167	C1		KCNE2	0	1.15024	0.676	0.036	0	MN/BG
MP12	EMT-I	TIMP3		BTF3	-0.639786	6.68004e-127	normal		REL	0.701246	0.58	0.228	5.11e-167	C1		CBLIF	0	6.17803	0.964	0.008	0	Parietal
MP12	EMT-I	BGN		PPP1R1B	-0.440604	7.54899e-127	normal		ACBD3	0.451431	0.514	0.165	3.34e-166	C1		CKB	0	5.8278	0.909	0.069	0	Parietal
MP12	EMT-I	C1R		C1QBP	-0.480087	9.60182e-127	normal		SLC17A9	0.474566	0.39	0.075	1.53e-165	C1		ATP4B	0	5.56741	0.933	0.001	0	Parietal
MP12	EMT-I	VIM		PYCARD	-0.43059	1.8701e-126	normal		PMEPA1	0.527426	0.434	0.108	3.38e-164	C1		ATP4A	0	5.00642	0.8	0.001	0	Parietal
MP12	EMT-I	COL6A2		SERPINB5	-0.392354	1.95507e-126	normal		UGCG	0.527086	0.488	0.15	4.69e-164	C1		KCNE2	0	4.2146	0.855	0.037	0	Parietal
MP12	EMT-I	COL4A2		KRT8	-0.501672	4.03578e-126	normal		AZGP1	0.422762	0.493	0.14	1.16e-163	C1		ESRRG	0	2.74815	0.521	0.012	0	Parietal
MP12	EMT-I	COL6A1		S100A4	-0.64416	3.8653e-125	normal		SCD	0.65094	0.483	0.149	2.22e-163	C1		IGFBP5	0	2.71765	0.424	0.008	0	Parietal
MP12	EMT-I	MMP2		PPIA	-0.547203	2.98468e-124	normal		UBE2E3	0.521908	0.539	0.207	3.75e-163	C1		CHIA	0	2.59635	0.303	0.007	0	Parietal
MP12	EMT-I	DCN		EIF3H	-0.539828	5.49598e-124	normal		HOXB4	0.307093	0.272	0.024	1.3e-162	C1		CPA2	0	2.43702	0.376	0.002	0	Parietal
MP12	EMT-I	COL4A1		CA2	1.48652	9.60799e-123	normal		RRBP1	0.686784	0.946	0.727	1.57e-162	C1		TRIM50	0	2.22509	0.521	0.002	0	Parietal
MP12	EMT-I	FSTL1		PRDX1	-0.595003	1.07811e-122	normal		TPD52L1	0.260479	0.32	0.043	2.48e-162	C1		TPD52L1	3.37076e-303	2.41346	0.564	0.031	1.23373e-298	Parietal
MP12	EMT-I	NNMT		MTDH	-0.568752	1.6637e-122	normal		MYO1C	0.520844	0.586	0.208	7.82e-162	C1		MKI67	0	2.69399	0.473	0.028	0	Prolif_Foveolar
MP12	EMT-I	TPM1		SNHG7	-0.489689	5.45634e-122	normal		C12orf75	0.841642	0.679	0.38	8.18e-162	C1		H2AFZ	0	2.72472	0.855	0.184	0	Prolif_KRT7+
MP12	EMT-I	TSC22D3		SNRPD1	-0.49793	2.60545e-121	normal		GSPT1	0.526617	0.582	0.242	2.1e-160	C1		HMGN2	0	2.37666	0.88	0.234	0	Prolif_KRT7+
MP12	EMT-I	CCDC80		IFI6	-0.760743	3.58301e-121	normal		ABHD17C	0.538739	0.537	0.192	3.86e-158	C1		TUBB	0	2.28909	0.835	0.179	0	Prolif_KRT7+
MP12	EMT-I	CTGF		EIF6	-0.517136	4.58081e-121	normal		ACSL3	0.406751	0.478	0.145	1.31e-157	C1		UBE2C	0	2.13371	0.574	0.017	0	Prolif_KRT7+
MP12	EMT-I	CXCL12		TIMM13	-0.565076	4.93706e-120	normal		GPRC5A	0.755154	0.7	0.399	8.02e-157	C1		STMN1	0	2.08845	0.696	0.066	0	Prolif_KRT7+
MP12	EMT-I	ID3		ATP1B3	-0.383172	6.30034e-120	normal		PFN1	0.756852	0.864	0.788	1.42e-156	C1		CKS2	0	2.06204	0.676	0.08	0	Prolif_KRT7+
MP12	EMT-I	LUM		PRELID3B	-0.371098	7.71876e-120	normal		LMNA	0.583816	0.875	0.669	1.57e-156	C1		RAN	0	2.00094	0.813	0.19	0	Prolif_KRT7+
MP12	EMT-I	MYL9		RHOC	-0.404589	1.42893e-119	normal		HNRNPA3	0.62156	0.769	0.492	3.64e-156	C1		HMGB2	0	1.87175	0.652	0.083	0	Prolif_KRT7+
MP12	EMT-I	PRSS23		LGALS1	-0.76554	1.54228e-119	normal		MCL1	0.80682	0.701	0.425	4.21e-156	C1		PCLAF	0	1.76254	0.594	0.031	0	Prolif_KRT7+
MP12	EMT-I	TGFBI		CD74	-0.667836	3.43355e-119	normal		WHAMM	0.349314	0.379	0.079	1.98e-154	C1		NME1	0	1.65726	0.696	0.107	0	Prolif_KRT7+
MP12	EMT-I	TPM2		TM4SF1	-0.661533	3.68686e-119	normal		SRPK1	0.530525	0.572	0.242	2.08e-154	C1		PTTG1	0	1.63651	0.495	0.025	0	Prolif_KRT7+
MP12	EMT-I	CAV1		DNAJC15	-0.427779	4.07947e-119	normal		RDH11	0.449707	0.477	0.147	2.79e-154	C1		SNRPF	0	1.61957	0.697	0.131	0	Prolif_KRT7+
MP12	EMT-I	CYR61		YBX1	-0.570415	4.41177e-119	normal		USP14	0.383829	0.45	0.128	4.05e-154	C1		SNRPD1	0	1.60783	0.687	0.121	0	Prolif_KRT7+
MP12	EMT-I	IGFBP5		EIF3E	-0.643799	5.88492e-119	normal		TMEM66	0.621666	0.623	0.308	7.54e-154	C1		CENPW	0	1.43032	0.542	0.02	0	Prolif_KRT7+
MP12	EMT-I	LGALS1		PPP1R14B	-0.401327	2.90036e-118	normal		CREB3L1	0.503453	0.517	0.182	7.78e-154	C1		CCNB1	0	1.36722	0.464	0.022	0	Prolif_KRT7+
MP12	EMT-I	SPARCL1		RPL37	-0.323661	4.74194e-118	normal		ENAH	0.41984	0.47	0.14	7.1e-153	C1		GKN1	0	4.67282	0.858	0.126	0	Quiet_Foveolar
MP12	EMT-I	A2M		TMEM45B	-0.341205	9.31612e-118	normal		EIF3I	0.689146	0.646	0.363	1.72e-152	C1		GKN2	0	3.88238	0.805	0.1	0	Quiet_Foveolar
MP12	EMT-I	ACTA2		FUOM	-0.380353	3.3323e-117	normal		C4BPB	0.313615	0.34	0.061	2.55e-152	C1		MUC5AC	0	3.73843	0.959	0.314	0	Quiet_Foveolar
MP12	EMT-I	CALD1		MSMB	1.02299	1.24735e-116	normal		MSMO1	0.549774	0.438	0.126	6.18e-152	C1		SLC5A5	0	3.61786	0.657	0.027	0	Quiet_Foveolar
MP12	EMT-I	COL6A3		ASS1	-0.495557	2.412e-116	normal		MTHFS	0.497024	0.53	0.199	1.6e-151	C1		MUCL3	0	3.13629	0.726	0.117	0	Quiet_Foveolar
MP12	EMT-I	CTSK		CD44	-0.462381	2.59797e-116	normal		ONECUT2	0.516706	0.541	0.186	5.1e-151	C1		PSCA	0	3.09186	0.899	0.284	0	Quiet_Foveolar
MP12	EMT-I	FBLN1		ARPC1B	-0.361448	2.95194e-116	normal		ADAM9	0.398395	0.504	0.162	5.56e-151	C1		CAPN8	0	3.07689	0.855	0.292	0	Quiet_Foveolar
MP12	EMT-I	IGFBP4		PSMB8	-0.398927	6.41729e-116	normal		YES1	0.357407	0.419	0.11	2.35e-150	C1		TFF1	0	2.99894	0.94	0.418	0	Quiet_Foveolar
MP12	EMT-I	POSTN		MZT2A	-0.517079	8.43875e-116	normal		PPIB	0.666987	0.759	0.528	2.95e-150	C1		PSAPL1	0	2.94071	0.511	0.028	0	Quiet_Foveolar
MP12	EMT-I	RARRES2		H2AFZ	-0.712956	8.48138e-116	normal		KIAA1430	0.408965	0.44	0.122	3.39e-150	C1		TFF2	0	2.88974	0.889	0.276	0	Quiet_Foveolar
MP12	EMT-I	SERPING1		SNRPG	-0.555754	9.02808e-116	normal		SKIL	0.453437	0.519	0.173	3.92e-150	C1		LGALS9C	0	2.71664	0.61	0.085	0	Quiet_Foveolar
MP12	EMT-I	SNAI2		CYC1	-0.506462	1.93471e-115	normal		SDC4	0.721646	0.69	0.366	1.32e-149	C1		RNASE1	0	2.69697	0.783	0.343	0	Quiet_Foveolar
MP12	EMT-I	TCF4		HSPE1	-0.531343	3.3361e-115	normal		TAOK3	0.556422	0.693	0.339	1.6e-149	C1		MLPH	0	2.56426	0.792	0.284	0	Quiet_Foveolar
MP13	EMT-II	LAMC2		PTGES3	-0.473134	4.37436e-115	normal		TMED3	0.575936	0.656	0.346	2.18e-148	C1		SYTL2	0	2.55574	0.754	0.237	0	Quiet_Foveolar
MP13	EMT-II	LAMB3		ADRM1	-0.417666	7.28865e-115	normal		RNMT	0.540848	0.654	0.288	2.33e-148	C1		BCAS1	0	2.39876	0.679	0.198	0	Quiet_Foveolar
MP13	EMT-II	LAMA3		ACAA2	-0.334999	1.12433e-114	normal		GPX1	0.610892	0.752	0.533	2.1e-147	C1		ANKRD36C	0	2.38568	0.439	0.151	0	Quiet_Foveolar
MP13	EMT-II	EMP3		SRPK1	-0.323297	1.4847e-114	normal		SNRPD1	0.66551	0.712	0.423	2.93e-147	C1		LGALS9B	0	2.35596	0.496	0.049	0	Quiet_Foveolar
MP13	EMT-II	TGFBI		PPM1G	-0.415718	1.87941e-114	normal		LIMS1	0.370651	0.454	0.137	6.7e-147	C1		MUC1	0	2.34942	0.859	0.373	0	Quiet_Foveolar
MP13	EMT-II	TNFRSF12A		METTL7A	0.716241	5.01001e-114	normal		MORF4L2	0.577776	0.669	0.375	6.85e-147	C1		VSIG2	0	2.34843	0.839	0.38	0	Quiet_Foveolar
MP13	EMT-II	FLNA		PLBD1	-0.315429	3.04227e-113	normal		CT83	0.27523	0.332	0.06	5.72e-146	C1		RASEF	0	2.31237	0.621	0.171	0	Quiet_Foveolar
MP13	EMT-II	PLAU		GUK1	-0.536912	5.073e-113	normal		TRIAP1	0.437387	0.451	0.146	8.85e-146	C1		REP15	0	2.19908	0.505	0.08	0	Quiet_Foveolar
MP13	EMT-II	PMEPA1		NUTF2	-0.347855	1.01012e-112	normal		TMC5	0.680777	0.858	0.636	1.06e-144	C1		DUOXA2	0	2.16658	0.284	0.046	0	Quiet_Foveolar
MP13	EMT-II	CAV1		RNASE1	1.23663	2.15177e-111	normal		KCNK1	0.496137	0.491	0.172	4.6e-144	C1		DUOX2	0	2.15134	0.377	0.075	0	Quiet_Foveolar
MP13	EMT-II	KRT17		CKS2	-0.565054	2.48929e-111	normal		B4GALT1	0.532748	0.484	0.163	5.25e-144	C1		ABCC5	0	2.11302	0.474	0.106	0	Quiet_Foveolar
MP13	EMT-II	PRSS23		RAB5IF	-0.433508	3.71696e-111	normal		NOL10	0.318819	0.378	0.094	1.2e-143	C1		CA2	0	2.09809	0.823	0.457	0	Quiet_Foveolar
MP13	EMT-II	LGALS1		AP2S1	-0.457628	9.49114e-111	normal		TJP1	0.474406	0.519	0.189	1.44e-143	C1		SULT1C2	0	2.09022	0.74	0.294	0	Quiet_Foveolar
MP13	EMT-II	VIM		PHB2	-0.346665	9.50224e-111	normal		RAB11A	0.617192	0.661	0.39	1.71e-143	C1		S100P	0	2.0596	0.877	0.459	0	Quiet_Foveolar
MP13	EMT-II	S100A2		CSTB	-0.624469	9.54947e-111	normal		CHD3	0.517525	0.439	0.124	5.62e-143	C1		B4GALNT3	0	2.02197	0.479	0.116	0	Quiet_Foveolar
MP13	EMT-II	COL17A1		ZNF511	-0.322516	1.121e-110	normal		AFG3L2	0.481911	0.558	0.214	8.72e-143	C1		VILL	0	1.93898	0.662	0.275	0	Quiet_Foveolar
MP13	EMT-II	FSTL3		SET	-0.577466	2.41983e-110	normal		ZCCHC17	0.380068	0.455	0.149	2.2e-142	C1		CAPN9	0	1.8182	0.407	0.075	0	Quiet_Foveolar
MP13	EMT-II	CST6		MT1F	1.03074	3.01546e-110	normal		THRAP3	0.503279	0.61	0.276	2.62e-142	C1		ATP2A3	0	1.81161	0.576	0.203	0	Quiet_Foveolar
MP13	EMT-II	IL32		EEF1A1	-0.409783	3.62358e-110	normal		RAB1A	0.587667	0.645	0.358	1.14e-141	C1		SGSM3	0	1.76369	0.544	0.232	0	Quiet_Foveolar
MP13	EMT-II	PDLIM7		CCT3	-0.396119	3.72941e-110	normal		FAM103A1	0.380465	0.475	0.162	1.15e-141	C1		GSN	0	1.71277	0.686	0.33	0	Quiet_Foveolar
MP13	EMT-II	SERPINE1		SNU13	-0.478911	4.7335e-110	normal		PSMB6	0.664861	0.64	0.384	1.87e-141	C1		RFLNA	0	1.69556	0.402	0.126	0	Quiet_Foveolar
MP13	EMT-II	ANXA3		MT1E	1.05274	6.19591e-109	normal		TJP2	0.540459	0.579	0.246	2.26e-141	C1		AHNAK	0	1.67998	0.739	0.439	0	Quiet_Foveolar
MP13	EMT-II	IGFBP7		HLA-A	-0.444759	6.31642e-109	normal		IAH1	0.410177	0.482	0.17	2.53e-141	C1		EPS8L1	0	1.66537	0.44	0.184	0	Quiet_Foveolar
MP13	EMT-II	DCBLD2		CHCHD10	-0.468923	8.20056e-109	normal		DNAJA1	0.584293	0.682	0.388	3.21e-141	C1		FMN1	0	1.646	0.355	0.075	0	Quiet_Foveolar
MP13	EMT-II	F3		MRPL12	-0.383597	2.73445e-108	normal		TBC1D15	0.318231	0.382	0.094	7.96e-141	C1		TESC	0	1.64327	0.586	0.252	0	Quiet_Foveolar
MP13	EMT-II	MT2A		RAB25	-0.337495	3.11348e-108	normal		CLOCK	0.313171	0.353	0.074	2.72e-140	C1		ABLIM1	0	1.63833	0.492	0.235	0	Quiet_Foveolar
MP13	EMT-II	TNC		NME1	-0.461743	7.78861e-108	normal		ARF6	0.540588	0.586	0.261	6.36e-140	C1		AKR1C2	0	1.62673	0.33	0.078	0	Quiet_Foveolar
MP13	EMT-II	ITGB6		COX5A	-0.398142	8.30274e-108	normal		TPM4	0.585222	0.684	0.387	8.77e-140	C1		CLDN18	0	1.62244	0.685	0.319	0	Quiet_Foveolar
MP13	EMT-II	KRT7		CXCL1	-0.628626	2.49436e-107	normal		CA9	0.331352	0.318	0.057	2.04e-139	C1		MALAT1	0	1.61507	0.964	0.742	0	Quiet_Foveolar
MP13	EMT-II	PLAUR		KRT19	-0.465159	8.91565e-107	normal		KRAS	0.423469	0.49	0.175	7.09e-139	C1		ALDH3A1	0	1.61347	0.39	0.139	0	Quiet_Foveolar
MP13	EMT-II	PRKCDBP		SLC39A4	-0.378833	1.09562e-106	normal		HDLBP	0.587212	0.72	0.408	2.37e-138	C1		BICDL1	0	1.56857	0.315	0.048	0	Quiet_Foveolar
MP13	EMT-II	SERPINE2		STOML2	-0.370563	1.22164e-106	normal		SLC44A4	0.538411	0.762	0.452	6.94e-138	C1		LINC01133	0	1.5367	0.616	0.32	0	Quiet_Foveolar
MP13	EMT-II	ITGB1		POMP	-0.482539	1.35889e-106	normal		METTL1	0.373823	0.364	0.087	1.21e-137	C1		VSIG1	0	1.52882	0.43	0.165	0	Quiet_Foveolar
MP13	EMT-II	RBP1		LAPTM4B	-0.328321	1.45493e-106	normal		HSD17B12	0.477187	0.554	0.235	1.59e-137	C1		DDX60	0	1.52232	0.408	0.16	0	Quiet_Foveolar
MP13	EMT-II	ITGA3		RPL39	-0.362423	3.79938e-106	normal		RHOA	0.561395	0.734	0.492	2.56e-137	C1		MIEN1	0	2.81801	0.583	0.205	0	Quiet_KRT7+
MP13	EMT-II	CDKN1A		ZNF706	-0.405576	5.26573e-106	normal		MSMB	0.535467	0.458	0.138	3.36e-137	C1		S100A10	0	2.48922	0.862	0.352	0	Quiet_KRT7+
MP13	EMT-II	THBS1		SKAP2	-0.287559	6.31501e-106	normal		MRPS15	0.523818	0.603	0.299	4.36e-137	C1		NME2	0	2.46643	0.813	0.266	0	Quiet_KRT7+
MP13	EMT-II	FN1		CKLF	-0.361809	9.42102e-106	normal		SUCLG2	0.533448	0.588	0.286	2.04e-136	C1		TXN	0	2.44941	0.856	0.392	0	Quiet_KRT7+
MP13	EMT-II	MMP7		LAD1	-0.30221	1.79045e-105	normal		NDUFV3	0.473402	0.627	0.303	2.37e-136	C1		PPIA	0	2.27854	0.872	0.373	0	Quiet_KRT7+
MP13	EMT-II	TGM2		SF3B6	-0.458217	1.93007e-105	normal		MAGED2	0.298086	0.381	0.096	3.16e-136	C1		ANXA2	0	2.02362	0.733	0.326	0	Quiet_KRT7+
MP13	EMT-II	C15ORF48		TUBB	-0.563872	3.99269e-105	normal		MRPS18B	0.460518	0.551	0.231	9.05e-136	C1		GAPDH	0	1.96855	0.927	0.507	0	Quiet_KRT7+
MP13	EMT-II	ITGA6		RPL4	-0.506906	8.38376e-105	normal		SNRNP40	0.402354	0.435	0.142	9.39e-136	C1		S100A11	0	1.95909	0.922	0.597	0	Quiet_KRT7+
MP13	EMT-II	PTHLH		IFITM2	-0.447471	7.71675e-104	normal		MAPK6	0.394356	0.51	0.181	1.75e-135	C1		YBX1	0	1.93047	0.756	0.271	0	Quiet_KRT7+
MP13	EMT-II	TPM1		RALA	-0.313002	7.76666e-104	normal		SNAP23	0.375151	0.456	0.151	1.81e-135	C1		EEF1A1	0	1.89604	0.978	0.644	0	Quiet_KRT7+
MP13	EMT-II	CDA		IL18	-0.323284	8.18103e-104	normal		RALBP1	0.53591	0.661	0.335	3.37e-135	C1		GPX2	0	1.77566	0.806	0.448	0	Quiet_KRT7+
MP13	EMT-II	IGFBP6		SNRPD2	-0.475649	8.64724e-104	normal		ROCK1	0.400659	0.524	0.195	3.91e-135	C1		UQCRH	0	1.74865	0.703	0.258	0	Quiet_KRT7+
MP13	EMT-II	PDPN		VDAC2	-0.401661	1.33356e-103	normal		PI3	0.443706	0.442	0.128	1.19e-134	C1		MIF	0	1.7476	0.886	0.47	0	Quiet_KRT7+
MP13	EMT-II	RHOD		TAP1	-0.303187	3.42747e-103	normal		PAFAH1B1	0.346105	0.474	0.158	1.26e-134	C1		EEF1G	0	1.72388	0.744	0.283	0	Quiet_KRT7+
MP13	EMT-II	INHBA		ZYX	-0.272876	7.4324e-103	normal		RPL36AL	0.522685	0.851	0.772	4.91e-134	C1		C12orf75	0	1.69956	0.511	0.155	0	Quiet_KRT7+
MP13	EMT-II	ITGAV		CCT5	-0.334257	1.28953e-102	normal		OCIAD2	0.765185	0.64	0.415	1.31e-133	C1		TMSB10	0	1.67271	0.972	0.75	0	Quiet_KRT7+
MP14	EMT-III	ANXA2		CLDN18	0.848944	1.85259e-102	normal		EFNB2	0.386641	0.417	0.115	1.33e-133	C1		NME1	0	1.67261	0.437	0.078	0	Quiet_KRT7+
MP14	EMT-III	KRT19		GPI	-0.315578	2.83765e-102	normal		GFPT1	0.502845	0.58	0.255	5.08e-132	C1		SNHG29	0	1.67236	0.697	0.269	0	Quiet_KRT7+
MP14	EMT-III	S100A6		MALL	-0.404776	3.39946e-102	normal		PTPRK	0.425845	0.55	0.222	8.4e-132	C1		PABPC1	0	1.65607	0.77	0.409	0	Quiet_KRT7+
MP14	EMT-III	TNFRSF12A		CHMP4B	-0.343964	4.31555e-102	normal		RIOK3	0.446244	0.58	0.24	9.25e-132	C1		HMGA1	0	1.6243	0.547	0.163	0	Quiet_KRT7+
MP14	EMT-III	KRT7		PGK1	-0.378339	4.50634e-102	normal		DAG1	0.4125	0.464	0.157	1.69e-131	C1		ACTB	0	1.58418	0.929	0.719	0	Quiet_KRT7+
MP14	EMT-III	LGALS1		CKS1B	-0.417871	4.93162e-102	normal		C1GALT1	0.387646	0.503	0.187	3.63e-131	C1		COX6C	0	1.57093	0.77	0.371	0	Quiet_KRT7+
MP14	EMT-III	ANXA1		TSPAN8	-0.719432	6.95969e-102	normal		TNFAIP3	0.759098	0.439	0.152	4.04e-131	C1		NACA	0	1.57002	0.798	0.368	0	Quiet_KRT7+
MP14	EMT-III	TM4SF1		NBL1	-0.289653	7.0939e-102	normal		PRRC2C	0.565237	0.805	0.499	4.68e-131	C1		UQCRB	0	1.54596	0.7	0.274	0	Quiet_KRT7+
MP14	EMT-III	S100A10		MUC13	-0.644903	1.56954e-101	normal		SH3KBP1	0.339652	0.447	0.142	5.4e-131	C1		BTF3	0	1.54515	0.694	0.301	0	Quiet_KRT7+
MP14	EMT-III	LGALS3		MRPL14	-0.375606	2.64002e-101	normal		HIST1H1C	0.633158	0.659	0.328	6.54e-131	C1		SNRPD2	0	1.5399	0.624	0.23	0	Quiet_KRT7+
MP14	EMT-III	S100A16		MRPS12	-0.311203	4.38443e-101	normal		SRP72	0.500278	0.517	0.224	7.64e-131	C1		FTL	0	1.53258	0.95	0.62	0	Quiet_KRT7+
MP14	EMT-III	TAGLN2		NOP56	-0.413047	1.21544e-100	normal		GLOD4	0.413492	0.498	0.195	1.92e-130	C1		ATP5MD	0	1.52196	0.694	0.301	0	Quiet_KRT7+
MP14	EMT-III	LMNA		TYMP	-0.362004	2.74109e-100	normal		PLS3	0.293461	0.359	0.088	5.05e-130	C1		RACK1	0	1.48873	0.776	0.372	0	Quiet_KRT7+
MP14	EMT-III	CRIP1		PLP2	-0.359287	5.89842e-100	normal		DACH1	0.272275	0.302	0.055	6.57e-130	C1		ATP5MC2	0	1.48667	0.714	0.295	0	Quiet_KRT7+
MP14	EMT-III	EZR		RPL23	-0.40401	7.18856e-100	normal		IER3	0.768907	0.766	0.481	9.15e-130	C1		HSPE1	0	1.47198	0.637	0.235	0	Quiet_KRT7+
MP14	EMT-III	KRT18		ATP6V1F	-0.403691	2.56741e-99	normal		RSRC2	0.521802	0.68	0.362	9.54e-130	C1		RAN	0	1.44491	0.524	0.161	0	Quiet_KRT7+
MP14	EMT-III	S100A11		FAM49B	-0.278938	3.32433e-99	normal		ZMPSTE24	0.331098	0.417	0.13	1.39e-129	C1		CRIP1	0	1.44205	0.769	0.372	0	Quiet_KRT7+
MP14	EMT-III	S100A4		PERP	-0.452715	3.92403e-99	normal		PLIN3	0.420854	0.503	0.193	3.35e-129	C1		COX7C	0	1.43905	0.779	0.38	0	Quiet_KRT7+
MP14	EMT-III	EMP3		PCBD1	-0.376719	5.28651e-99	normal		EID1	0.444716	0.527	0.216	8.77e-129	C1		EEF1B2	0	1.42797	0.749	0.36	0	Quiet_KRT7+
MP14	EMT-III	HSPB1		ABRACL	-0.272062	6.51857e-99	normal		TRIM27	0.360906	0.426	0.13	1.27e-128	C1		SNHG6	0	1.41282	0.475	0.142	0	Quiet_KRT7+
MP14	EMT-III	KRT8		GPX4	-0.470806	9.70487e-99	normal		DENR	0.451126	0.54	0.233	1.69e-128	C1		CHCHD2	0	1.41276	0.757	0.42	0	Quiet_KRT7+
MP14	EMT-III	TUBA1A		GGCT	-0.367402	1.10774e-98	normal		RCN2	0.345189	0.447	0.147	2.2e-128	C1		IFITM3	0	1.40646	0.625	0.24	0	Quiet_KRT7+
MP14	EMT-III	VIM		CDC42EP5	-0.398538	1.14803e-98	normal		MYL12B	0.714758	0.797	0.712	5.33e-128	C1		FKBP1A	0	1.39941	0.481	0.145	0	Quiet_KRT7+
MP14	EMT-III	IL32		XRN2	-0.369546	1.74721e-98	normal		PTPN2	0.385298	0.466	0.159	2.84e-127	C1		NDUFA4	0	1.39545	0.654	0.287	0	Quiet_KRT7+
MP14	EMT-III	KLF6		RANBP1	-0.465561	1.94197e-98	normal		RCN3	0.276274	0.299	0.054	5.98e-126	C1		HSPD1	0	1.37417	0.498	0.149	0	Quiet_KRT7+
MP14	EMT-III	ANXA3		PLA2G16	-0.526922	4.34746e-98	normal		CALR	0.575653	0.805	0.592	8.22e-126	C1		ATP5MF	0	1.36595	0.664	0.296	0	Quiet_KRT7+
MP14	EMT-III	SH3BGRL3		EMP1	-0.434631	7.0752e-98	normal		MECOM	0.450448	0.538	0.208	9.04e-126	C1		HINT1	0	1.34604	0.723	0.317	0	Quiet_KRT7+
MP14	EMT-III	TMSB4X		CCT6A	-0.401564	7.15775e-98	normal		PSMB8	0.534185	0.713	0.462	9.2e-126	C1		HSP90AB1	5.98732e-306	1.40586	0.653	0.288	2.19142e-301	Quiet_KRT7+
MP14	EMT-III	C19ORF33		YWHAZ	-0.464602	7.87486e-98	normal		MESDC2	0.468615	0.575	0.266	9.8e-126	C1		SH2D6	0	5.45712	0.882	0.006	0	Tuft
MP14	EMT-III	CKB		LSM4	-0.329059	1.76487e-97	normal		YBX1	0.707984	0.78	0.634	1.18e-125	C1		TRPM5	0	4.29903	0.812	0.001	0	Tuft
MP14	EMT-III	CLIC1		PDCD5	-0.384291	1.9734e-97	normal		FAM3D	0.582569	0.699	0.404	1.2e-125	C1		ALOX5	0	4.10435	0.753	0.01	0	Tuft
MP14	EMT-III	EMP1		AHCY	-0.376844	2.7888e-97	normal		IMPA2	0.384485	0.426	0.139	4.2e-125	C1		PLCG2	0	4.04375	0.765	0.017	0	Tuft
MP14	EMT-III	IFI27		TMEM176A	-0.551605	3.55482e-97	normal		ASAH1	0.45162	0.534	0.234	4.3e-125	C1		LRMP	0	4.02961	0.765	0.017	0	Tuft
MP14	EMT-III	ISG15		PAFAH1B3	-0.317681	4.62884e-97	normal		IFITM2	0.390762	0.509	0.197	5.35e-125	C1		BMX	0	3.95257	0.706	0	0	Tuft
MP14	EMT-III	MDK		ATP5MC3	-0.316099	7.25636e-97	normal		KPNA6	0.38817	0.439	0.146	7.81e-125	C1		GRASP	0	3.68757	0.612	0.008	0	Tuft
MP14	EMT-III	MMP7		ANP32B	-0.454577	2.60422e-96	normal		ANKRD12	0.503254	0.627	0.294	8.42e-125	C1		FYB1	0	3.66127	0.671	0.007	0	Tuft
MP14	EMT-III	PHLDA2		EIF3I	-0.362831	4.3108e-96	normal		KRCC1	0.296377	0.397	0.114	3.25e-124	C1		HCK	0	3.59709	0.694	0.002	0	Tuft
MP14	EMT-III	PLP2		CCT2	-0.340434	4.89807e-96	normal		LSR	0.544943	0.727	0.475	4.04e-124	C1		AVIL	0	3.4535	0.647	0.011	0	Tuft
MP14	EMT-III	CLDN4		HLA-E	-0.390465	8.50175e-96	normal		GSTT1	0.275334	0.382	0.104	5.6e-124	C1		PSTPIP2	0	3.00621	0.447	0.009	0	Tuft
MP14	EMT-III	MYADM		VSIG1	0.882595	1.32129e-95	normal		TBL1XR1	0.450203	0.549	0.237	7.17e-124	C1		PTGS1	0	2.96569	0.529	0.003	0	Tuft
MP14	EMT-III	RHOC		PA2G4	-0.407684	1.51737e-95	normal		ALDOA	0.733497	0.809	0.712	2.74e-123	C1		POU2F3	0	2.94054	0.494	0.004	0	Tuft
MP14	EMT-III	S100A14		NOL7	-0.286991	1.78621e-95	normal		RPAIN	0.429115	0.51	0.204	2.9e-123	C1		SPIB	0	2.79016	0.541	0.004	0	Tuft
MP14	EMT-III	CD24		OLA1	-0.369508	3.6805e-95	normal		NCL	0.590394	0.802	0.537	1.27e-122	C1		SH2D7	0	2.56202	0.424	0	0	Tuft
MP14	EMT-III	CRIP2		PSMB2	-0.353685	5.09601e-95	normal		NAB1	0.252801	0.33	0.075	4.26e-122	C1		MATK	0	2.52765	0.282	0.002	0	Tuft
MP14	EMT-III	MYL12A		PSMA5	-0.262409	6.76459e-95	normal		PDXK	0.403281	0.542	0.218	6.49e-122	C1		B4GALNT4	0	2.48076	0.459	0.001	0	Tuft
MP14	EMT-III	RAB11FIP1		AURKAIP1	-0.435443	8.67241e-95	normal		EIF5B	0.52283	0.819	0.56	7.27e-122	C1		PIK3CG	0	2.26938	0.353	0.001	0	Tuft
MP14	EMT-III	S100P		NUDT8	-0.284807	1.39142e-94	normal		HEXA	0.35786	0.478	0.171	7.9e-122	C1		PLCB2	0	2.06941	0.329	0.004	0	Tuft
MP14	EMT-III	STMN1		SELENOW	-0.398974	1.65273e-94	normal		ETFA	0.475775	0.631	0.336	1.02e-121	C1		KIT	0	2.0474	0.306	0.003	0	Tuft
MP14	EMT-III	FXYD3		RPL11	-0.304294	1.66925e-94	normal		LEPREL4	0.287785	0.296	0.056	1.67e-121	C1		RGS13	0	1.98549	0.271	0.001	0	Tuft
MP14	EMT-III	FLNA		SMS	-0.269242	2.54418e-94	normal		TMEM30B	0.279697	0.431	0.135	1.72e-121	C1		TAS1R3	0	1.96254	0.271	0.001	0	Tuft
MP15	EMT IV	KRT15		CIB1	-0.426859	5.91952e-94	normal		SLC39A7	0.420527	0.554	0.241	4.61e-121	C1
MP15	EMT IV	CXCL14		RHEB	-0.354148	6.1123e-94	normal		ARHGAP18	0.333782	0.435	0.144	8.78e-121	C1
MP15	EMT IV	ALDH3A1		MTPN	-0.273586	9.34355e-94	normal		FAM120A	0.496594	0.635	0.327	1.33e-120	C1
MP15	EMT IV	DAPL1		PSME1	-0.387937	1.14646e-93	normal		HIST1H2AC	0.479676	0.541	0.233	2.28e-120	C1
MP15	EMT IV	DST		HSP90AB1	-0.499926	2.40637e-93	normal		GNL2	0.350086	0.433	0.144	2.39e-120	C1
MP15	EMT IV	CCL2		RCN1	-0.288729	2.66162e-93	normal		APPL2	0.251336	0.375	0.101	2.64e-120	C1
MP15	EMT IV	TXNIP		ABHD11	-0.316006	4.09562e-93	normal		ZFP36L2	0.539317	0.821	0.612	3.6e-120	C1
MP15	EMT IV	C12ORF75		FABP1	-1.28609	6.40992e-93	normal		MRPL14	0.528106	0.668	0.429	5.96e-120	C1
MP15	EMT IV	COL17A1		PHB	-0.408309	8.70281e-93	normal		BZW1	0.440563	0.569	0.263	1.22e-119	C1
MP15	EMT IV	DCN		OAZ1	-0.477923	1.16434e-92	normal		TMSB4X	0.584781	0.975	0.97	1.92e-119	C1
MP15	EMT IV	HOPX		PDCD6	-0.413528	1.20616e-92	normal		TM7SF3	0.326391	0.426	0.141	1.94e-119	C1
MP15	EMT IV	MOXD1		EIF3K	-0.470672	1.64332e-92	normal		NCOA7	0.684442	0.596	0.313	2.02e-119	C1
MP15	EMT IV	SDCBP		DCTPP1	-0.252098	1.83895e-92	normal		HSP90AA1	0.596362	0.862	0.669	4.01e-119	C1
MP15	EMT IV	SEPP1		FTH1	-0.440327	3.00564e-92	normal		EDEM3	0.371689	0.473	0.168	4.36e-119	C1
MP15	EMT IV	THBS2		EBPL	-0.287522	3.00992e-92	normal		SEPHS2	0.558743	0.69	0.395	1.51e-118	C1
MP15	EMT IV	TIMP1		PLEK2	-0.27023	3.07589e-92	normal		LPIN2	0.428968	0.539	0.218	1.57e-118	C1
MP15	EMT IV	ASS1		CEACAM6	-0.68063	3.78381e-92	normal		ARPC2	0.575361	0.708	0.515	2.19e-118	C1
MP15	EMT IV	GLUL		FAM3B	0.677348	4.47236e-92	normal		ANKLE2	0.421262	0.49	0.183	4.35e-118	C1
MP15	EMT IV	NFIB		RNF7	-0.34118	4.95015e-92	normal		SPTBN1	0.541563	0.715	0.414	5.57e-118	C1
MP15	EMT IV	NTRK2		HTATIP2	-0.300527	6.56155e-92	normal		FAM114A1	0.285599	0.374	0.102	7.99e-118	C1
MP15	EMT IV	SERPINH1		CXCL16	-0.269487	8.46691e-92	normal		PIM1	0.361286	0.371	0.105	1.22e-117	C1
MP15	EMT IV	SOX4		POLR1D	-0.368859	9.00445e-92	normal		BBX	0.340638	0.453	0.156	1.25e-117	C1
MP15	EMT IV	ANTXR1		MRPL15	-0.277771	1.32498e-91	normal		CEBPD	0.606505	0.594	0.294	1.79e-117	C1
MP15	EMT IV	C1R		POLR2H	-0.300165	1.35368e-91	normal		TINAGL1	0.459482	0.579	0.267	2.1e-117	C1
MP15	EMT IV	C1S		HNRNPAB	-0.34174	1.63445e-91	normal		GALNT5	0.285662	0.311	0.066	2.19e-117	C1
MP15	EMT IV	C6ORF48		PGAM1	-0.317012	4.59696e-91	normal		CAPZA1	0.440163	0.573	0.278	2.61e-117	C1
MP15	EMT IV	CAV1		TNFRSF12A	-0.353835	1.01968e-90	normal		CCDC167	0.353926	0.444	0.152	2.7e-117	C1
MP15	EMT IV	FTH1		MDH2	-0.327069	1.07462e-90	normal		RAD23A	0.465794	0.632	0.348	3.52e-117	C1
MP15	EMT IV	IGFBP5		SNRPE	-0.405634	1.87902e-90	normal		LIPH	0.589477	0.734	0.438	5.24e-117	C1
MP15	EMT IV	NCOA7		RBM17	-0.255026	2.50995e-90	normal		RNASET2	0.74823	0.623	0.366	5.98e-117	C1
MP15	EMT IV	NINJ1		EEF1D	-0.441647	2.75605e-90	normal		CHIC2	0.257503	0.363	0.1	1.72e-116	C1
MP15	EMT IV	PNRC1		PLAUR	-0.32265	3.55809e-90	normal		CD55	0.66704	0.613	0.316	1.84e-116	C1
MP15	EMT IV	SERPINE2		CLIC1	-0.431204	3.92066e-90	normal		CHMP5	0.51398	0.575	0.301	2.04e-116	C1
MP15	EMT IV	SERPINF1		MGLL	-0.289244	4.09956e-90	normal		RNF10	0.319478	0.46	0.166	2.77e-116	C1
MP15	EMT IV	SLC47A2		SNRPF	-0.390523	4.4105e-90	normal		LINC00998	0.321875	0.438	0.158	4.87e-116	C1
MP15	EMT IV	SNAI2		CXCL3	-0.304129	8.80104e-90	normal		CXCL16	0.524556	0.524	0.239	1.36e-115	C1
MP15	EMT IV	SOCS3		LSM2	-0.292542	1.13872e-89	normal		C9orf3	0.328787	0.432	0.148	1.65e-115	C1
MP15	EMT IV	SPARC		SMAGP	-0.278497	1.9545e-89	normal		CKAP4	0.315671	0.403	0.126	2.49e-115	C1
MP15	EMT IV	TSC22D1		PSMA4	-0.442574	2.32415e-89	normal		ITM2C	0.325522	0.481	0.176	2.99e-115	C1
MP15	EMT IV	ASPN		KIAA1324	0.605028	4.87723e-89	normal		XBP1	0.498284	0.683	0.401	3.4e-115	C1
MP15	EMT IV	LTF		GADD45GIP1	-0.399351	5.42382e-89	normal		PSMG1	0.275851	0.355	0.1	4.27e-115	C1
MP15	EMT IV	SFRP1		SNRPB2	-0.414566	6.31829e-89	normal		ZG16B	0.521267	0.45	0.161	5.14e-115	C1
MP15	EMT IV	TP53AIP1		PKP3	-0.256005	7.41486e-89	normal		CSDE1	0.465675	0.604	0.323	8.1e-115	C1
MP15	EMT IV	CD74		FBL	-0.359116	1.01706e-88	normal		ARPC3	0.685688	0.657	0.479	1.37e-114	C1
MP15	EMT IV	EGR1		CNIH4	-0.310874	1.26821e-88	normal		NFKBIE	0.257347	0.311	0.072	2.74e-114	C1
MP15	EMT IV	BCAM		COX4I1	-0.34007	1.78861e-88	normal		AP3D1	0.442232	0.561	0.246	3.18e-114	C1
MP15	EMT IV	SESN3		ATP5F1D	-0.41589	2.04295e-88	normal		YOD1	0.309555	0.324	0.079	7.44e-114	C1
MP15	EMT IV	IFITM1		LEPROTL1	-0.318346	2.05466e-88	normal		KDELR2	0.548453	0.689	0.462	1.73e-113	C1
MP15	EMT IV	HTRA1		EIF4EBP1	-0.37388	2.07325e-88	normal		COPB1	0.371467	0.492	0.193	2.32e-113	C1
MP15	EMT IV	IFIT3		SGK1	0.875546	2.59939e-88	normal		FTL	0.700803	0.961	0.895	2.66e-113	C1
MP16	MES (glioma)	EMP1		HLA-DPA1	-0.399025	3.03621e-88	normal		EIF5A	0.602915	0.744	0.515	4.8e-113	C1
MP16	MES (glioma)	GAP43		CALM2	-0.448759	4.73542e-88	normal		SLC35B3	0.25673	0.384	0.114	7.46e-113	C1
MP16	MES (glioma)	TNFRSF12A		SSRP1	-0.278254	5.41301e-88	normal		TRIM2	0.38839	0.518	0.218	9.13e-113	C1
MP16	MES (glioma)	CD44		UBE2I	-0.284848	1.19795e-87	normal		ECHDC1	0.334898	0.436	0.159	1.07e-112	C1
MP16	MES (glioma)	TNC		CACYBP	-0.299153	1.48143e-87	normal		NAPG	0.2547	0.379	0.111	2.23e-112	C1
MP16	MES (glioma)	LYST		NPM3	-0.328192	1.66199e-87	normal		SFPQ	0.499399	0.676	0.382	8.65e-112	C1
MP16	MES (glioma)	PLAT		CHMP2B	-0.268211	1.70636e-87	normal		TTC3	0.450869	0.623	0.306	3.75e-111	C1
MP16	MES (glioma)	WWTR1		C6orf48	-0.411364	1.90887e-87	normal		WDR45B	0.492952	0.651	0.349	4.05e-111	C1
MP16	MES (glioma)	ANXA2		MTCH2	-0.265692	2.18365e-87	normal		TXNRD1	0.429448	0.505	0.211	4.25e-111	C1
MP16	MES (glioma)	GADD45A		HMGB1	-0.479673	2.428e-87	normal		FXN	0.309137	0.384	0.126	8.67e-111	C1
MP16	MES (glioma)	LMNA		TOP1	-0.29525	5.53139e-87	normal		HSPE1	0.52672	0.841	0.647	1.23e-110	C1
MP16	MES (glioma)	VMP1		RPL35A	-0.312613	6.27213e-87	normal		COL27A1	0.637098	0.435	0.157	1.28e-110	C1
MP16	MES (glioma)	IGFBP3		RGS10	-0.255297	1.24165e-86	normal		XRCC5	0.477681	0.567	0.292	1.44e-110	C1
MP16	MES (glioma)	SCG2		CBX3	-0.335837	2.05629e-86	normal		ZBTB7A	0.466434	0.633	0.309	3.57e-110	C1
MP16	MES (glioma)	HIVEP3		RALBP1	-0.25616	2.15507e-86	normal		INO80C	0.319856	0.428	0.15	8.63e-110	C1
MP16	MES (glioma)	METTL7B		MYH14	-0.258109	2.97149e-86	normal		ARL5A	0.30762	0.465	0.179	9.94e-110	C1
MP16	MES (glioma)	RCAN1		NDUFA12	-0.295373	3.53323e-86	normal		PSMG2	0.418384	0.512	0.234	9.99e-110	C1
MP16	MES (glioma)	ZYX		SLC25A5	-0.337877	8.79556e-86	normal		EIF1AX	0.459015	0.647	0.37	1.39e-109	C1
MP16	MES (glioma)	CAMK2D		HLA-DPB1	-0.411917	8.82484e-86	normal		CREB3	0.296982	0.411	0.135	1.81e-109	C1
MP16	MES (glioma)	IL1RAP		SUMO2	-0.458269	1.0339e-85	normal		WDR46	0.37117	0.448	0.166	1.92e-109	C1
MP16	MES (glioma)	JAG1		HIGD2A	-0.330323	1.93151e-85	normal		CHPF	0.2694	0.379	0.114	1.27e-108	C1
MP16	MES (glioma)	NAMPT		ZNF593	-0.305	2.57464e-85	normal		LITAF	0.33252	0.47	0.18	1.3e-108	C1
MP16	MES (glioma)	PGM2L1		CDV3	-0.266387	4.6557e-85	normal		TMEM120B	0.26145	0.29	0.063	2.15e-108	C1
MP16	MES (glioma)	VIM		BANF1	-0.253789	6.12683e-85	normal		RBM42	0.396372	0.532	0.244	3.59e-108	C1
MP16	MES (glioma)	ACTN1		ELOC	-0.312711	8.01878e-85	normal		CSNK2B	0.495811	0.626	0.39	3.61e-108	C1
MP16	MES (glioma)	AKAP12		TOMM40	-0.292414	2.13e-84	normal		KLHL23	0.390208	0.366	0.111	3.89e-108	C1
MP16	MES (glioma)	IGF2BP2		EIF1	-0.416944	4.40978e-84	normal		GOLGA3	0.303296	0.375	0.111	4e-108	C1
MP16	MES (glioma)	MIR4435-2HG		H2AFV	-0.362799	4.72759e-84	normal		TMF1	0.292334	0.418	0.143	6.44e-108	C1
MP16	MES (glioma)	NRP2		RSL1D1	-0.327726	6.97488e-84	normal		NUCB2	0.302071	0.374	0.115	1.05e-107	C1
MP16	MES (glioma)	PDLIM4		IMPDH2	-0.320409	7.64853e-84	normal		TNFRSF21	0.384802	0.425	0.155	2.88e-107	C1
MP16	MES (glioma)	ANXA1		TRMT112	-0.325415	1.83355e-83	normal		SRP14	0.433041	0.833	0.721	3.42e-107	C1
MP16	MES (glioma)	BCAT1		PLEC	-0.301497	2.81009e-83	normal		ACAT2	0.372903	0.359	0.112	6.07e-107	C1
MP16	MES (glioma)	CLIC4		TUBA1B	-0.466296	3.29285e-83	normal		HNRNPU	0.468325	0.731	0.469	7.35e-107	C1
MP16	MES (glioma)	CREB5		HEBP2	-0.343773	3.62378e-83	normal		SON	0.478735	0.88	0.654	3.72e-106	C1
MP16	MES (glioma)	DIRAS3		MALAT1	0.540972	3.73203e-83	normal		ALDH3B1	0.261277	0.326	0.085	3.78e-106	C1
MP16	MES (glioma)	EGR1		SSB	-0.323905	5.55537e-83	normal		PSMA4	0.631477	0.627	0.405	4.19e-106	C1
MP16	MES (glioma)	ELL2		TAF1D	-0.33669	6.73156e-83	normal		LPIN1	0.349203	0.369	0.112	1.03e-105	C1
MP16	MES (glioma)	F3		BAX	-0.270273	1.20746e-82	normal		DHRS7	0.352369	0.491	0.203	1.23e-104	C1
MP16	MES (glioma)	FRMD5		LSM7	-0.329871	1.35171e-82	normal		GJB3	0.308612	0.342	0.099	1.44e-104	C1
MP16	MES (glioma)	IGFBP7		CPNE1	-0.299702	1.62692e-82	normal		LGALS2	0.473194	0.53	0.234	3.89e-104	C1
MP16	MES (glioma)	LINC00152		HLA-DRB5	-0.323325	1.767e-82	normal		YWHAB	0.469216	0.749	0.536	4.67e-104	C1
MP16	MES (glioma)	S100A16		PSMB3	-0.384796	1.81319e-82	normal		NELFE	0.395862	0.569	0.278	7.22e-104	C1
MP16	MES (glioma)	VCL		ARPC3	-0.376576	2.10578e-82	normal		TCEAL4	0.259664	0.339	0.091	7.31e-104	C1
MP16	MES (glioma)	SAMD4A		AGR3	-0.393203	2.15566e-82	normal		CDC5L	0.335686	0.487	0.198	9.29e-104	C1
MP16	MES (glioma)	ADAMTS9-AS2		MIF	-0.428015	2.17225e-82	normal		CD2AP	0.407639	0.608	0.309	1.16e-103	C1
MP16	MES (glioma)	SLC4A7		OPTN	-0.25786	2.43463e-82	normal		CIB1	0.497568	0.717	0.549	1.55e-103	C1
MP16	MES (glioma)	GFAP		CLTB	-0.318213	2.52765e-82	normal		PPARG	0.264585	0.389	0.129	1.83e-103	C1
MP16	MES (glioma)	CADPS		RPA3	-0.347703	2.79753e-82	normal		FOXP1	0.383442	0.603	0.297	3.75e-103	C1
MP16	MES (glioma)	GNG12		SDCBP2	-0.258594	3.36584e-82	normal		C12orf57	0.456072	0.706	0.452	5.87e-103	C1
MP16	MES (glioma)	KLHL4		PSMB1	-0.37888	8.27391e-82	normal		MRPS21	0.48735	0.709	0.488	7.29e-103	C1
MP17	Interferon/MHC-II (I)	ISG15		PFDN2	-0.294766	1.2189e-81	normal		H3F3A	0.461152	0.883	0.8	9.06e-103	C1
MP17	Interferon/MHC-II (I)	CD74		HDGF	-0.253549	1.23547e-81	normal		GCNT3	0.471075	0.558	0.261	3.32e-102	C1
MP17	Interferon/MHC-II (I)	IFI6		ARPC5	-0.274217	1.62523e-81	normal		MLPH	0.395683	0.604	0.284	3.8e-101	C1
MP17	Interferon/MHC-II (I)	HLA-DRA		WDR43	-0.268138	1.87497e-81	normal		DNAJC3	0.352973	0.493	0.214	3.87e-101	C1
MP17	Interferon/MHC-II (I)	HLA-DRB1		GTF2A2	-0.321749	2.082e-81	normal		LAMC2	0.406093	0.371	0.117	5.51e-101	C1
MP17	Interferon/MHC-II (I)	IFIT3		MAP1LC3B	-0.264018	2.24258e-81	normal		SEZ6L2	0.29564	0.396	0.127	6.73e-101	C1
MP17	Interferon/MHC-II (I)	PSMB9		EDN1	-0.4199	3.2676e-81	normal		CLCN3	0.343176	0.472	0.189	1.98e-100	C1
MP17	Interferon/MHC-II (I)	IFI44L		C4orf3	-0.348978	3.57567e-81	normal		TMEM192	0.254495	0.304	0.078	2.39e-100	C1
MP17	Interferon/MHC-II (I)	RARRES3		NOB1	-0.250331	4.69735e-81	normal		SPAG9	0.406795	0.508	0.212	5.53e-100	C1
MP17	Interferon/MHC-II (I)	STAT1		STAU1	-0.284774	5.26248e-81	normal		PPP1R15B	0.439515	0.499	0.212	8.65e-100	C1
MP17	Interferon/MHC-II (I)	HLA-DPA1		RPL36	-0.271134	6.69112e-81	normal		RBBP4	0.403352	0.583	0.282	1.08e-99	C1
MP17	Interferon/MHC-II (I)	MX1		TPM4	-0.255954	9.39173e-81	normal		MANF	0.418799	0.564	0.277	1.95e-99	C1
MP17	Interferon/MHC-II (I)	UBE2L6		HES6	-0.291184	1.45662e-80	normal		TMEM106B	0.298678	0.413	0.15	2.99e-99	C1
MP17	Interferon/MHC-II (I)	IFITM3		GSTO1	-0.282783	1.75964e-80	normal		SH3RF1	0.254289	0.383	0.124	3.27e-99	C1
MP17	Interferon/MHC-II (I)	BST2		SLC25A3	-0.357383	1.76269e-80	normal		EMC6	0.332548	0.464	0.2	3.86e-99	C1
MP17	Interferon/MHC-II (I)	OAS1		NHP2	-0.325213	1.98206e-80	normal		NFIB	0.362037	0.518	0.23	4.23e-99	C1
MP17	Interferon/MHC-II (I)	GBP1		ANXA10	0.824888	2.33768e-80	normal		NEDD9	0.336403	0.435	0.163	4.57e-99	C1
MP17	Interferon/MHC-II (I)	IFI27		CLTA	-0.358395	3.33217e-80	normal		SET	0.446236	0.767	0.501	5.13e-99	C1
MP17	Interferon/MHC-II (I)	IFIT1		UBE2L3	-0.266517	7.07093e-80	normal		ITGAV	0.270567	0.339	0.098	5.47e-99	C1
MP17	Interferon/MHC-II (I)	TAP1		SSBP1	-0.320897	8.61189e-80	normal		CLIP1	0.292224	0.405	0.14	6.06e-99	C1
MP17	Interferon/MHC-II (I)	HLA-B		DYNLT1	-0.299512	8.91867e-80	normal		SYAP1	0.405251	0.574	0.299	1.52e-98	C1
MP17	Interferon/MHC-II (I)	IFITM1		CARHSP1	-0.29781	1.10979e-79	normal		SPAG7	0.355301	0.502	0.228	2.23e-98	C1
MP17	Interferon/MHC-II (I)	HLA-DMA		TMEM106C	-0.27298	1.23211e-79	normal		TPM1	0.428992	0.839	0.675	2.3e-98	C1
MP17	Interferon/MHC-II (I)	ISG20		PSMA3	-0.301151	1.52885e-79	normal		ZNF75A	0.278689	0.274	0.062	5.47e-98	C1
MP17	Interferon/MHC-II (I)	TNFSF10		CLU	0.868437	2.15192e-79	normal		SNX3	0.468544	0.579	0.341	8.2e-98	C1
MP17	Interferon/MHC-II (I)	IFI35		GTF3A	-0.268992	2.7784e-79	normal		INSIG1	0.528739	0.442	0.187	9.19e-98	C1
MP17	Interferon/MHC-II (I)	IFI44		FAM96B	-0.268035	2.97163e-79	normal		LSM12	0.309773	0.46	0.19	1.23e-97	C1
MP17	Interferon/MHC-II (I)	HLA-DPB1		CTSS	-0.251001	3.10751e-79	normal		ESCO1	0.259583	0.354	0.106	1.33e-97	C1
MP17	Interferon/MHC-II (I)	HLA-E		GNG5	-0.369934	3.91474e-79	normal		COX6A1	0.499494	0.794	0.717	4.91e-97	C1
MP17	Interferon/MHC-II (I)	HLA-C		HLA-DMA	-0.361794	6.81718e-79	normal		MARCKSL1	0.539184	0.675	0.458	6.42e-97	C1
MP17	Interferon/MHC-II (I)	PARP14		MRPL18	-0.261947	6.88306e-79	normal		TRIP6	0.378123	0.509	0.236	9.68e-97	C1
MP17	Interferon/MHC-II (I)	WARS		RALY	-0.302252	7.88039e-79	normal		EIF3J	0.484401	0.825	0.566	2.57e-96	C1
MP17	Interferon/MHC-II (I)	HLA-DQB1		DYNLL1	-0.398666	8.75083e-79	normal		PRPF40A	0.392192	0.587	0.311	4.17e-96	C1
MP17	Interferon/MHC-II (I)	LAP3		RPL22	-0.35621	1.25447e-78	normal		VPS37B	0.366761	0.537	0.25	4.87e-96	C1
MP17	Interferon/MHC-II (I)	PSMB8		PSMG2	-0.257989	1.29099e-78	normal		TMCO1	0.456561	0.703	0.455	5.03e-96	C1
MP17	Interferon/MHC-II (I)	C1S		GPX2	-0.471928	1.54037e-78	normal		MAP3K13	0.465189	0.609	0.35	6.98e-96	C1
MP17	Interferon/MHC-II (I)	HLA-DRB5		SERPINB1	-0.449032	3.55011e-78	normal		ALDH2	0.549301	0.595	0.38	1.68e-95	C1
MP17	Interferon/MHC-II (I)	PLSCR1		AREG	-0.58255	3.94512e-78	normal		GOLGB1	0.437978	0.694	0.407	2.14e-95	C1
MP17	Interferon/MHC-II (I)	TYMP		COX6C	-0.330212	4.14794e-78	normal		TRMT112	0.450424	0.669	0.436	3.47e-95	C1
MP17	Interferon/MHC-II (I)	C1R		IGHG4	-1.23251	6.46276e-78	normal		DDX18	0.458542	0.677	0.397	4.6e-95	C1
MP17	Interferon/MHC-II (I)	SAA1		EIF3M	-0.28722	1.61614e-77	normal		SNRPC	0.408464	0.531	0.275	3.42e-94	C1
MP17	Interferon/MHC-II (I)	HLA-F		NAP1L1	-0.474165	1.96206e-77	normal		HIF1A	0.293827	0.381	0.132	3.71e-94	C1
MP17	Interferon/MHC-II (I)	IFIT2		RPS24	-0.33485	2.30325e-77	normal		KHDRBS1	0.376475	0.572	0.293	4.01e-94	C1
MP17	Interferon/MHC-II (I)	SOD2		DUSP23	-0.308327	8.4717e-77	normal		ITM2B	0.516794	0.745	0.598	4.31e-94	C1
MP17	Interferon/MHC-II (I)	GBP2		YBX3	-0.291028	2.34913e-76	normal		GALK2	0.262512	0.382	0.133	9.45e-94	C1
MP17	Interferon/MHC-II (I)	HLA-A		OCIAD2	-0.470195	7.1548e-76	normal		RIPK2	0.271112	0.346	0.111	2.29e-93	C1
MP17	Interferon/MHC-II (I)	CXCL10		RAD21	-0.280614	9.50141e-76	normal		FLOT1	0.33089	0.496	0.226	2.41e-93	C1
MP17	Interferon/MHC-II (I)	HLA-DQA1		GSTP1	-0.459617	1.01377e-75	normal		FXYD3	0.63272	0.813	0.741	3.72e-93	C1
MP17	Interferon/MHC-II (I)	PARP9		DPP7	-0.31392	1.30715e-75	normal		MRPL3	0.382347	0.492	0.235	5.6e-93	C1
MP17	Interferon/MHC-II (I)	B2M		CXCL8	-0.469634	1.39569e-75	normal		SLPI	0.355249	0.565	0.272	6.87e-93	C1
MP18	Interferon/MHC-II (II)	CD74		SQLE	-0.319101	6.43752e-75	normal		MMADHC	0.368827	0.484	0.227	6.93e-93	C1
MP18	Interferon/MHC-II (II)	HLA-DRA		ODC1	-0.356578	6.51563e-75	normal		COX6B1	0.323644	0.926	0.874	7.1e-93	C1
MP18	Interferon/MHC-II (II)	HLA-DRB1		SAP18	-0.378112	1.20152e-74	normal		ENOSF1	0.335974	0.488	0.207	1.04e-92	C1
MP18	Interferon/MHC-II (II)	ALDH1A1		SPTBN1	-0.269104	1.9506e-74	normal		LAPTM4B	0.35798	0.517	0.245	1.06e-92	C1
MP18	Interferon/MHC-II (II)	HLA-DPA1		LSM8	-0.262996	2.05425e-74	normal		HDAC1	0.39693	0.579	0.31	1.52e-92	C1
MP18	Interferon/MHC-II (II)	IFITM2		ACTG1	-0.341362	2.45824e-74	normal		ANP32A	0.388055	0.545	0.28	1.71e-92	C1
MP18	Interferon/MHC-II (II)	CD9		SNRPD3	-0.252493	4.51952e-74	normal		HLA-A	0.346102	0.963	0.913	2.32e-92	C1
MP18	Interferon/MHC-II (II)	CLU		MAL2	-0.259927	4.57363e-74	normal		UBE2R2	0.269843	0.432	0.172	2.58e-92	C1
MP18	Interferon/MHC-II (II)	CRYAB		TRIM31	-0.350867	4.7943e-74	normal		CLTA	0.456969	0.664	0.461	3.17e-92	C1
MP18	Interferon/MHC-II (II)	NNMT		ENY2	-0.316526	8.7693e-74	normal		LRRC1	0.253152	0.405	0.147	4.29e-92	C1
MP18	Interferon/MHC-II (II)	S100A10		TMEM147	-0.314798	9.24698e-74	normal		TMBIM1	0.436472	0.623	0.353	5.76e-92	C1
MP18	Interferon/MHC-II (II)	TMEM176B		ERO1A	-0.304402	9.95052e-74	normal		ADSS	0.284934	0.423	0.168	1.13e-91	C1
MP18	Interferon/MHC-II (II)	C1R		DEK	-0.305548	1.1355e-73	normal		KARS	0.36461	0.514	0.25	1.48e-91	C1
MP18	Interferon/MHC-II (II)	C1S		RPL6	-0.29865	1.18111e-73	normal		HNRNPK	0.437832	0.744	0.516	2.42e-91	C1
MP18	Interferon/MHC-II (II)	DHRS3		LAMTOR5	-0.286773	1.58692e-73	normal		HMGCS2	0.629744	0.453	0.194	2.88e-91	C1
MP18	Interferon/MHC-II (II)	GPM6B		PPP1R15A	-0.530096	1.75821e-73	normal		ARF1	0.424225	0.737	0.494	3.77e-91	C1
MP18	Interferon/MHC-II (II)	HLA-DRB5		SNX3	-0.257532	2.7815e-73	normal		ARL6IP5	0.387649	0.55	0.284	4.68e-91	C1
MP18	Interferon/MHC-II (II)	IFI6		MRPS26	-0.265486	4.34629e-73	normal		FH	0.259751	0.382	0.142	5.08e-91	C1
MP18	Interferon/MHC-II (II)	IFITM3		POLR2J	-0.252905	4.8575e-73	normal		FOXO3	0.309705	0.414	0.157	5.51e-91	C1
MP18	Interferon/MHC-II (II)	PLP1		PSMB7	-0.310118	6.23673e-73	normal		LMO4	0.424572	0.617	0.312	6.01e-91	C1
MP18	Interferon/MHC-II (II)	RARRES2		CTNNB1	-0.369877	1.48122e-72	normal		RHOB	0.48985	0.652	0.371	9.08e-91	C1
MP18	Interferon/MHC-II (II)	S100B		KIF5B	-0.262065	1.53332e-72	normal		HNRNPH2	0.297647	0.446	0.187	1.7e-90	C1
MP18	Interferon/MHC-II (II)	SERPING1		C19orf53	-0.277109	1.78359e-72	normal		EIF2S1	0.29076	0.422	0.171	2.39e-90	C1
MP18	Interferon/MHC-II (II)	TMEM176A		SIVA1	-0.271364	2.13743e-72	normal		ITGB8	0.304649	0.283	0.073	3.98e-90	C1
MP18	Interferon/MHC-II (II)	ANXA1		SEC11A	-0.289373	5.20228e-72	normal		RFK	0.320528	0.447	0.192	4.33e-90	C1
MP18	Interferon/MHC-II (II)	C3		MGST3	-0.307097	2.09769e-71	normal		MAP2K3	0.330503	0.504	0.226	6.15e-90	C1
MP18	Interferon/MHC-II (II)	CTNNAL1		SLC25A6	-0.377618	3.20825e-71	normal		PGRMC1	0.387755	0.56	0.29	6.7e-90	C1
MP18	Interferon/MHC-II (II)	GFRA3		HNF4A	-0.440046	8.95239e-71	normal		SMARCC1	0.360992	0.508	0.232	6.85e-90	C1
MP18	Interferon/MHC-II (II)	MT2A		ETS2	-0.313868	1.15793e-70	normal		SAT1	0.638047	0.925	0.828	1.39e-89	C1
MP18	Interferon/MHC-II (II)	PDK4		FKBP1A	-0.337206	1.78863e-70	normal		44083	0.337151	0.544	0.266	1.79e-89	C1
MP18	Interferon/MHC-II (II)	PLAT		RPLP1	-0.261779	2.23121e-70	normal		CSRP1	0.265093	0.415	0.158	2.13e-89	C1
MP18	Interferon/MHC-II (II)	PMP22		VDAC1	-0.310865	5.39896e-70	normal		DHX15	0.318	0.488	0.217	3.07e-89	C1
MP18	Interferon/MHC-II (II)	SEPP1		EIF3F	-0.286601	9.02893e-70	normal		HNRNPC	0.44095	0.683	0.47	3.97e-89	C1
MP18	Interferon/MHC-II (II)	C10ORF10		TPM3	-0.306866	1.23638e-69	normal		LSM2	0.382148	0.473	0.231	4.01e-89	C1
MP18	Interferon/MHC-II (II)	EGFL8		CYCS	-0.25657	2.50712e-69	normal		ETNK1	0.323536	0.572	0.285	4.37e-89	C1
MP18	Interferon/MHC-II (II)	GPX3		COX6B1	-0.303559	2.63088e-69	normal		WNK1	0.269621	0.382	0.137	7.9e-89	C1
MP18	Interferon/MHC-II (II)	HLA-DMA		H3F3A	-0.341517	2.90002e-69	normal		HSD17B2	0.335847	0.505	0.225	8.54e-89	C1
MP18	Interferon/MHC-II (II)	MT1X		NCL	-0.390389	4.87218e-69	normal		DYNLT1	0.437052	0.598	0.373	9.95e-89	C1
MP18	Interferon/MHC-II (II)	SEMA3B		RTRAF	-0.291994	5.09886e-69	normal		GCC2	0.413962	0.64	0.362	1.46e-88	C1
MP18	Interferon/MHC-II (II)	UCHL1		ERGIC3	-0.343768	3.534e-68	normal		THOC2	0.388411	0.594	0.313	2.86e-88	C1
MP18	Interferon/MHC-II (II)	MMP7		PARP14	-0.292426	4.05733e-68	normal		BRI3BP	0.397181	0.454	0.198	5.44e-88	C1
MP18	Interferon/MHC-II (II)	LGALS1		PARK7	-0.30365	1.05455e-67	normal		GALNT1	0.256777	0.381	0.133	6.76e-88	C1
MP18	Interferon/MHC-II (II)	CTSD		SPINK1	0.796756	1.8529e-67	normal		GNPNAT1	0.277061	0.392	0.149	7.87e-88	C1
MP18	Interferon/MHC-II (II)	ARPC1B		GDF15	-0.449641	4.05142e-67	normal		NTPCR	0.261235	0.392	0.15	1.58e-87	C1
MP18	Interferon/MHC-II (II)	ISG15		C1orf43	-0.25058	7.1772e-67	normal		ESYT2	0.267775	0.361	0.126	1.76e-87	C1
MP18	Interferon/MHC-II (II)	WFDC2		NCOA7	-0.251618	9.98382e-67	normal		EIF2S2	0.423911	0.773	0.542	2.15e-87	C1
MP18	Interferon/MHC-II (II)	LGALS3BP		TALDO1	-0.29762	1.21905e-66	normal		SSFA2	0.320381	0.486	0.217	2.47e-87	C1
MP18	Interferon/MHC-II (II)	CALM2		PTMS	-0.252701	3.77042e-66	normal		SNRPA1	0.37614	0.506	0.25	2.57e-87	C1
MP18	Interferon/MHC-II (II)	TUBA1A		ZFAND2A	-0.297124	1.08799e-65	normal		SERPINH1	0.271274	0.423	0.167	2.66e-87	C1
MP18	Interferon/MHC-II (II)	A2M		MYL12B	-0.388597	1.22784e-65	normal		TAF11	0.282141	0.455	0.19	5.15e-87	C1
MP19	Epithelial Senescence	SLPI		NPC2	-0.351922	3.41957e-65	normal		CPSF6	0.310834	0.431	0.178	5.23e-87	C1
MP19	Epithelial Senescence	S100A9		MT1M	0.988454	5.5876e-65	normal		EZR	0.439895	0.777	0.592	1.18e-86	C1
MP19	Epithelial Senescence	LCN2		RPL41	-0.250387	2.19853e-64	normal		GLO1	0.358086	0.502	0.249	1.53e-86	C1
MP19	Epithelial Senescence	S100A8		PMAIP1	-0.312387	2.4036e-64	normal		PRSS22	0.352383	0.403	0.157	2.21e-86	C1
MP19	Epithelial Senescence	KRT16		ATP5MC1	-0.250245	2.50846e-64	normal		UQCC2	0.395152	0.591	0.319	2.4e-86	C1
MP19	Epithelial Senescence	C15ORF48		DBI	-0.349633	3.029e-64	normal		ACTG1	0.51914	0.9	0.852	4.23e-86	C1
MP19	Epithelial Senescence	SPRR1B		RPS25	-0.270931	3.03762e-64	normal		EBPL	0.312735	0.473	0.205	9.8e-86	C1
MP19	Epithelial Senescence	LY6D		ERH	-0.301305	3.73919e-64	normal		TIPARP	0.277627	0.439	0.183	1.44e-85	C1
MP19	Epithelial Senescence	S100P		MT1X	1.33703	1.81891e-63	normal		MEAF6	0.31451	0.475	0.215	1.81e-85	C1
MP19	Epithelial Senescence	KRT6B		YWHAB	-0.333461	5.62273e-63	normal		NFKBIA	0.748396	0.767	0.582	2.28e-85	C1
MP19	Epithelial Senescence	PI3		SOD2	-0.303519	1.04293e-62	normal		SMS	0.385762	0.537	0.288	2.37e-85	C1
MP19	Epithelial Senescence	WFDC2		MZT2B	-0.322868	3.35971e-62	normal		PSMA1	0.405776	0.578	0.335	2.37e-85	C1
MP19	Epithelial Senescence	CEACAM6		ANAPC11	-0.259319	3.59984e-62	normal		TMA16	0.344119	0.485	0.22	2.43e-85	C1
MP19	Epithelial Senescence	PDZK1IP1		RPL31	-0.268096	4.26497e-62	normal		GADD45GIP1	0.447978	0.789	0.551	2.75e-85	C1
MP19	Epithelial Senescence	S100A7		TSPO	-0.349998	1.60363e-61	normal		ARF4	0.455123	0.595	0.38	3.76e-85	C1
MP19	Epithelial Senescence	TSPAN1		HSPA8	-0.319331	1.74161e-61	normal		SOD2	0.457086	0.575	0.32	4.38e-85	C1
MP19	Epithelial Senescence	KRT13		IGHA1	0.57355	2.20367e-61	normal		DNAJB6	0.396384	0.578	0.319	5.55e-85	C1
MP19	Epithelial Senescence	TACSTD2		SCAND1	-0.273059	4.44493e-61	normal		PRRG4	0.264522	0.347	0.116	5.99e-85	C1
MP19	Epithelial Senescence	PSCA		RBM3	-0.260016	7.14093e-61	normal		EIF4A1	0.47827	0.778	0.644	1.03e-84	C1
MP19	Epithelial Senescence	IL1RN		TPM1	-0.33813	1.69047e-60	normal		C11orf58	0.379735	0.611	0.347	2.53e-84	C1
MP19	Epithelial Senescence	LYPD3		RAB2A	-0.271561	5.88332e-60	normal		NUCKS1	0.504338	0.696	0.437	3.41e-84	C1
MP19	Epithelial Senescence	SAA1		TUBB4B	-0.29714	1.52584e-59	normal		PSMD7	0.426019	0.581	0.339	4.39e-84	C1
MP19	Epithelial Senescence	SERPINB3		SOD1	-0.292088	4.19854e-59	normal		GIPC1	0.337521	0.522	0.261	6.18e-84	C1
MP19	Epithelial Senescence	AQP3		NDUFB9	-0.28257	5.98624e-59	normal		COPB2	0.297751	0.478	0.22	6.32e-84	C1
MP19	Epithelial Senescence	CLDN4		POLR2K	-0.267957	8.53375e-59	normal		HLA-E	0.445218	0.811	0.653	6.57e-84	C1
MP19	Epithelial Senescence	CXCL17		TMEM230	-0.289585	1.86826e-58	normal		PTTG1IP	0.347131	0.545	0.275	2.27e-83	C1
MP19	Epithelial Senescence	KRT17		SDC4	-0.438913	4.95468e-58	normal		LGALS4	0.75078	0.839	0.802	2.44e-83	C1
MP19	Epithelial Senescence	CRABP2		NDUFS5	-0.282374	5.09703e-58	normal		AHSA1	0.343601	0.485	0.234	2.9e-83	C1
MP19	Epithelial Senescence	ELF3		ARPC2	-0.316035	1.88594e-57	normal		SMARCA5	0.254273	0.406	0.161	3.57e-83	C1
MP19	Epithelial Senescence	KRT6A		MT2A	0.979386	2.36265e-57	normal		CTSH	0.410234	0.552	0.305	8.78e-83	C1
MP19	Epithelial Senescence	MAL2		CFL1	-0.27873	6.72784e-56	normal		TGIF1	0.385704	0.514	0.256	9.15e-83	C1
MP19	Epithelial Senescence	SPRR3		HMGB2	-0.346514	8.20078e-56	normal		VPS29	0.416599	0.569	0.334	1.03e-82	C1
MP19	Epithelial Senescence	IGFBP3		AZGP1	0.85492	3.56318e-55	normal		SFT2D1	0.396136	0.536	0.302	1.2e-82	C1
MP19	Epithelial Senescence	PRSS22		C15orf48	-0.470155	7.63354e-55	normal		CDC42BPA	0.29267	0.528	0.242	1.32e-82	C1
MP19	Epithelial Senescence	SPRR2D		DYNLRB1	-0.257377	1.69324e-54	normal		KRT10	0.333127	0.552	0.278	2.86e-82	C1
MP19	Epithelial Senescence	DSC2		RARRES3	-0.329504	1.97128e-54	normal		PRDX1	0.409923	0.779	0.596	3.66e-82	C1
MP19	Epithelial Senescence	GPRC5A		IGFBP2	0.620697	2.53439e-54	normal		WEE1	0.295038	0.403	0.159	3.96e-82	C1
MP19	Epithelial Senescence	KRT7		MARCKSL1	-0.250279	7.3754e-54	normal		SOX9	0.404495	0.558	0.29	4.16e-82	C1
MP19	Epithelial Senescence	SPRR2A		COX6A1	-0.271821	7.97129e-54	normal		LGALS3BP	0.330522	0.876	0.701	4.24e-82	C1
MP19	Epithelial Senescence	ANXA1		NOP53	-0.275436	1.14595e-53	normal		SLC43A1	0.318718	0.373	0.14	3.19e-81	C1
MP19	Epithelial Senescence	MALL		PPIB	-0.333583	8.73794e-53	normal		CNOT7	0.253312	0.43	0.18	4.36e-81	C1
MP19	Epithelial Senescence	CEACAM5		APRT	-0.260026	2.47714e-52	normal		MZT2B	0.41502	0.725	0.518	1.3e-80	C1
MP19	Epithelial Senescence	MUC4		SEM1	-0.259507	4.44783e-52	normal		PPCS	0.336081	0.532	0.284	1.41e-80	C1
MP19	Epithelial Senescence	SERPINB1		SERBP1	-0.291848	2.39876e-51	normal		PSMA5	0.419206	0.537	0.31	1.72e-80	C1
MP19	Epithelial Senescence	AGR2		TRIB1	-0.26727	3.30244e-50	normal		ARID4B	0.333373	0.549	0.277	2.38e-80	C1
MP19	Epithelial Senescence	CLIC3		CST3	0.332667	3.75307e-49	normal		ANAPC5	0.310149	0.501	0.244	4.26e-80	C1
MP19	Epithelial Senescence	SERPINB4		UBE2S	-0.252271	7.29616e-48	normal		DARS	0.287641	0.463	0.216	4.49e-80	C1
MP19	Epithelial Senescence	FABP5		CD24	0.571361	1.38562e-46	normal		SSB	0.31121	0.602	0.324	5.71e-80	C1
MP19	Epithelial Senescence	SULT2B1		RPS26	-0.258741	3.39925e-46	normal		CCT3	0.419469	0.623	0.386	1.37e-79	C1
MP19	Epithelial Senescence	CLDN7		SLC40A1	-0.276971	2.11519e-45	normal		RAD21	0.375069	0.573	0.299	2.1e-79	C1
MP2	Cell Cycle - G1/S	PCNA		C19orf33	-0.315407	7.78146e-45	normal		SPR	0.251746	0.438	0.183	2.66e-79	C1
MP2	Cell Cycle - G1/S	RRM2		NDUFC2	-0.256628	9.05141e-45	normal		EHF	0.278778	0.476	0.218	3.18e-79	C1
MP2	Cell Cycle - G1/S	FEN1		MUC6	1.16674	1.12896e-44	normal		MIDN	0.421813	0.612	0.345	3.26e-79	C1
MP2	Cell Cycle - G1/S	GINS2		FXYD3	-0.372732	3.05215e-44	normal		PERP	0.476867	0.672	0.509	4.44e-79	C1
MP2	Cell Cycle - G1/S	TYMS		CEACAM5	-0.285392	7.21695e-43	normal		ZBTB43	0.322577	0.402	0.166	7.47e-79	C1
MP2	Cell Cycle - G1/S	MCM3		DDX5	0.558855	1.24338e-39	normal		COTL1	0.381187	0.576	0.332	1.19e-78	C1
MP2	Cell Cycle - G1/S	GMNN		SMIM22	0.547167	4.18366e-39	normal		TAF7	0.372834	0.602	0.328	1.73e-78	C1
MP2	Cell Cycle - G1/S	HIST1H4C		TCEAL9	0.521255	1.53009e-36	normal		TACSTD2	0.564088	0.627	0.394	2.53e-78	C1
MP2	Cell Cycle - G1/S	CLSPN		MT-ND3	0.319235	3.91399e-36	normal		PSMB5	0.417422	0.525	0.297	2.71e-78	C1
MP2	Cell Cycle - G1/S	ATAD2		SERPINA1	-0.300749	8.31042e-33	normal		LRRC59	0.317919	0.515	0.269	4.2e-78	C1
MP2	Cell Cycle - G1/S	TK1		SSR4	0.492051	2.4395e-30	normal		RAB2A	0.39068	0.653	0.422	5.07e-78	C1
MP2	Cell Cycle - G1/S	KIAA0101		TSC22D3	0.63878	2.86993e-28	normal		ANP32E	0.331501	0.431	0.186	5.8e-78	C1
MP2	Cell Cycle - G1/S	DUT		TFF1	1.55289	3.69799e-27	normal		BHLHE41	0.260841	0.342	0.121	8.9e-78	C1
MP2	Cell Cycle - G1/S	HELLS		NDRG1	-0.253114	1.70681e-25	normal		HRSP12	0.258539	0.434	0.194	9.35e-78	C1
MP2	Cell Cycle - G1/S	MCM7		TMSB4X	0.254822	1.56925e-20	normal		FABP5	0.406623	0.589	0.34	1.01e-77	C1
MP2	Cell Cycle - G1/S	UBE2T		CTSE	0.822991	3.94543e-20	normal		PLAC8	0.426222	0.576	0.315	1.54e-77	C1
MP2	Cell Cycle - G1/S	MCM4		SEC62	0.659415	9.10593e-19	normal		NFE2L2	0.351425	0.596	0.335	2.28e-77	C1
MP2	Cell Cycle - G1/S	CENPU		MTRNR2L12	0.558832	1.8058e-18	normal		UTP11L	0.282501	0.406	0.173	2.29e-77	C1
MP2	Cell Cycle - G1/S	DHFR		S100P	0.352804	2.67896e-17	normal		MRPS11	0.280859	0.479	0.231	2.45e-77	C1
MP2	Cell Cycle - G1/S	ZWINT		KCNQ1OT1	0.758219	6.49123e-17	normal		PSMD14	0.313213	0.54	0.282	3.06e-77	C1
MP2	Cell Cycle - G1/S	ASF1B		MT-ND4L	0.309388	4.68733e-15	normal		DSG2	0.328449	0.601	0.32	3.13e-77	C1
MP2	Cell Cycle - G1/S	MCM5		NR2F2	0.651956	8.8415e-15	normal		YIPF4	0.32532	0.507	0.253	3.41e-77	C1
MP2	Cell Cycle - G1/S	DNAJC9		CBR1	0.257222	1.00081e-11	normal		HMGN1	0.385741	0.774	0.578	3.58e-77	C1
MP2	Cell Cycle - G1/S	RFC4		MARCKS	0.498783	2.49725e-11	normal		BRD2	0.368234	0.687	0.42	3.6e-77	C1
MP2	Cell Cycle - G1/S	HMGB2		NEAT1	0.410181	4.65461e-10	normal		TFG	0.346626	0.54	0.302	4.24e-77	C1
MP2	Cell Cycle - G1/S	CDC6		REG1A	0.348806	5.60267e-10	normal		ACTR3	0.319211	0.541	0.294	4.55e-77	C1
MP2	Cell Cycle - G1/S	RRM1		BCAS1	0.588078	8.85459e-10	normal		SF3B2	0.36772	0.633	0.38	4.74e-77	C1
MP2	Cell Cycle - G1/S	ORC6		CYP3A5	0.306446	1.3702e-09	normal		CHD2	0.364537	0.556	0.286	5.66e-77	C1
MP2	Cell Cycle - G1/S	CDK1		PLCG2	-0.646171	2.76781e-08	normal		HSPD1	0.419681	0.679	0.443	1.82e-76	C1
MP2	Cell Cycle - G1/S	RAD51AP1		GOLM1	0.251699	3.50515e-08	normal		GNL3	0.386243	0.595	0.337	2.34e-76	C1
MP2	Cell Cycle - G1/S	RNASEH2A		JCHAIN	0.27632	4.36623e-08	normal		EIF4E2	0.284715	0.491	0.25	2.7e-76	C1
MP2	Cell Cycle - G1/S	CHAF1A		DONSON	0.425841	5.87574e-08	normal		FUT6	0.32353	0.314	0.103	3.06e-76	C1
MP2	Cell Cycle - G1/S	CENPK		AKAP9	0.472639	6.56533e-07	normal		CTSS	0.396688	0.638	0.396	5e-76	C1
MP2	Cell Cycle - G1/S	CDCA5		ALDH1A1	0.599266	1.24333e-05	normal		TOR1AIP2	0.280351	0.48	0.223	1.35e-75	C1
MP2	Cell Cycle - G1/S	SLBP		SMIM14	0.420415	1.71675e-05	normal		LAMA3	0.38126	0.392	0.156	1.39e-75	C1
MP2	Cell Cycle - G1/S	MCM6		JUN	0.624557	1.94607e-05	normal		MRPS35	0.346938	0.497	0.262	1.44e-75	C1
MP2	Cell Cycle - G1/S	TMEM106C		JUND	0.283879	0.0026761	normal		PLEKHA5	0.265241	0.432	0.18	2.1e-75	C1
MP2	Cell Cycle - G1/S	CENPM		NKTR	0.258711	0.00640149	normal		GTF2H5	0.293807	0.498	0.253	4.06e-75	C1
MP2	Cell Cycle - G1/S	MYBL2		JUNB	0.296335	0.00891492	normal		STAU1	0.278946	0.514	0.263	5.9e-75	C1
MP2	Cell Cycle - G1/S	E2F1		GADD45B	0.44536	0.010287	normal		TCP1	0.339287	0.506	0.268	8.91e-75	C1
MP2	Cell Cycle - G1/S	USP1		SLC44A4	0.299693	0.0143329	normal		PRDX2	0.358898	0.67	0.425	9.73e-75	C1
MP2	Cell Cycle - G1/S	DNMT1		TFF3	1.40673	0	GC_type_1		CCDC57	0.263603	0.413	0.169	9.76e-75	C1
MP2	Cell Cycle - G1/S	PKMYT1		SPINK4	1.24052	1.07677e-193	GC_type_1		FXYD5	0.344437	0.532	0.273	9.9e-75	C1
MP2	Cell Cycle - G1/S	MAD2L1		IGHG4	1.21833	1.02392e-181	GC_type_1		CXCL1	0.65067	0.459	0.221	1.12e-74	C1
MP2	Cell Cycle - G1/S	PSMC3IP		FABP1	1.12488	4.8656e-151	GC_type_1		EIF3M	0.360943	0.529	0.294	1.22e-74	C1
MP2	Cell Cycle - G1/S	CDCA4		REG4	1.05883	0	GC_type_1		SH3YL1	0.347261	0.538	0.304	1.66e-74	C1
MP2	Cell Cycle - G1/S	RFC2		MUC2	1.05108	0	GC_type_1		IL8	0.812504	0.388	0.171	1.97e-74	C1
MP2	Cell Cycle - G1/S	CDC45		FCGBP	1.00164	6.92194e-158	GC_type_1		GTF3C6	0.32829	0.511	0.271	2.37e-74	C1
MP2	Cell Cycle - G1/S	UHRF1		PHGR1	0.923765	1.42108e-206	GC_type_1		TMEM147	0.378107	0.576	0.344	4.98e-74	C1
MP2	Cell Cycle - G1/S	MCM2		B3GNT7	0.881086	1.79607e-102	GC_type_1		LARP1B	0.326019	0.442	0.196	8.4e-74	C1
MP20	MYC	NME1		ZC3HAV1	0.876009	2.37262e-66	GC_type_1		DDR1	0.326489	0.543	0.279	8.91e-74	C1
MP20	MYC	C1QBP		AL603756.1	0.85379	1.41782e-166	GC_type_1		PLAUR	0.563273	0.535	0.287	2.68e-73	C1
MP20	MYC	FABP5		IGLC3	0.851408	1.604e-218	GC_type_1		NDUFB9	0.365187	0.78	0.596	3.66e-73	C1
MP20	MYC	SRM		IGKC	0.796839	4.60892e-283	GC_type_1		CPNE3	0.303685	0.484	0.239	3.86e-73	C1
MP20	MYC	EBNA1BP2		REG1A	0.762217	6.45942e-90	GC_type_1		CCDC47	0.33271	0.524	0.274	3.98e-73	C1
MP20	MYC	HSPE1		ANPEP	0.727863	1.94609e-206	GC_type_1		MYADM	0.25221	0.391	0.16	4.3e-73	C1
MP20	MYC	DCTPP1		LGALS1	0.727238	3.98744e-159	GC_type_1		LGR4	0.256334	0.384	0.154	5.33e-73	C1
MP20	MYC	NOP16		SERPINA1	0.718958	1.64555e-153	GC_type_1		CCL20	0.89644	0.348	0.138	6.34e-73	C1
MP20	MYC	NHP2		IGLC2	0.711172	5.20144e-256	GC_type_1		ANG	0.250449	0.4	0.168	6.99e-73	C1
MP20	MYC	MRPL12		PIGR	0.708197	2.10835e-102	GC_type_1		GATA6	0.268989	0.41	0.177	1.43e-72	C1
MP20	MYC	DKC1		PPP1R15A	0.702941	4.54028e-108	GC_type_1		PSMC4	0.331261	0.551	0.311	1.51e-72	C1
MP20	MYC	HSPD1		MUC13	0.653687	5.42165e-217	GC_type_1		HMG20B	0.281257	0.466	0.219	1.74e-72	C1
MP20	MYC	RANBP1		PI3	0.649514	1.3167e-110	GC_type_1		TOB1	0.345057	0.606	0.349	4.46e-72	C1
MP20	MYC	CCT5		SDC4	0.63608	8.88067e-45	GC_type_1		PPP1R15A	0.613814	0.798	0.614	5.98e-72	C1
MP20	MYC	DDX21		GAPDH	0.631461	5.1992e-301	GC_type_1		WDR43	0.325273	0.506	0.256	8.41e-72	C1
MP20	MYC	ATP5G1		KLF4	0.630383	3.54148e-90	GC_type_1		ITPKC	0.369967	0.348	0.132	9.59e-72	C1
MP20	MYC	PA2G4		GPX2	0.618256	1.42744e-134	GC_type_1		ACTN1	0.264601	0.458	0.215	1.9e-71	C1
MP20	MYC	GPATCH4		IGHG3	0.617311	0	GC_type_1		TRIB1	0.486366	0.522	0.288	2.6e-71	C1
MP20	MYC	TOMM40		KRT20	0.589134	1.10684e-172	GC_type_1		SRSF3	0.402536	0.692	0.477	3.65e-71	C1
MP20	MYC	GNL3		LGALS4	0.586656	8.83688e-145	GC_type_1		AK2	0.324896	0.52	0.286	4.25e-71	C1
MP20	MYC	PAICS		FABP5	0.585815	2.56628e-173	GC_type_1		MGLL	0.305449	0.56	0.301	5.35e-71	C1
MP20	MYC	RAN		CCL20	0.577198	3.913e-175	GC_type_1		C20orf24	0.343142	0.562	0.326	5.35e-71	C1
MP20	MYC	PPA1		SFN	0.576234	1.64327e-137	GC_type_1		CAPG	0.357879	0.602	0.364	1.83e-70	C1
MP20	MYC	RUVBL1		C19orf33	0.5728	1.57406e-144	GC_type_1		CD59	0.329369	0.605	0.365	2.62e-70	C1
MP20	MYC	CCT2		CRIP1	0.569698	2.22716e-98	GC_type_1		MARCKS	0.362316	0.663	0.396	5.39e-70	C1
MP20	MYC	EIF4EBP1		RPL22L1	0.557443	4.75885e-111	GC_type_1		MLEC	0.382204	0.706	0.456	1.3e-69	C1
MP20	MYC	MYC		HNF4A	0.55625	1.15234e-59	GC_type_1		KIAA0319L	0.308444	0.378	0.153	1.54e-69	C1
MP20	MYC	LDHB		CD55	0.55486	1.57069e-151	GC_type_1		ERLEC1	0.30097	0.452	0.222	2.82e-69	C1
MP20	MYC	TIMM13		CLDN4	0.553204	2.2502e-123	GC_type_1		ATF3	0.432157	0.655	0.418	3.2e-69	C1
MP20	MYC	ODC1		IGHA1	0.551513	1.84312e-170	GC_type_1		MRPS18A	0.285763	0.506	0.262	4.37e-69	C1
MP20	MYC	CYCS		NDRG1	0.541141	3.51049e-83	GC_type_1		STXBP2	0.304915	0.569	0.31	6.22e-69	C1
MP20	MYC	EIF5A		CTNNB1	0.527452	2.52586e-109	GC_type_1		TPD52	0.368151	0.698	0.486	9.55e-69	C1
MP20	MYC	NIFK		IFI6	0.527043	3.84537e-40	GC_type_1		U2AF1	0.376375	0.603	0.398	1.01e-68	C1
MP20	MYC	NOLC1		CEACAM5	0.525498	2.91686e-180	GC_type_1		AGR3	0.566446	0.708	0.575	1.34e-68	C1
MP20	MYC	SNRPD1		IGHG1	0.520636	5.36827e-193	GC_type_1		PLSCR1	0.309713	0.522	0.275	2.22e-68	C1
MP20	MYC	MRPL3		EMP1	0.519684	6.26049e-56	GC_type_1		MRPS10	0.265646	0.43	0.205	2.25e-68	C1
MP20	MYC	MRTO4		HSPA6	0.517283	1.41536e-114	GC_type_1		TMEM87A	0.266199	0.482	0.24	2.56e-68	C1
MP20	MYC	SLIRP		PLAUR	0.515285	1.60306e-113	GC_type_1		SNF8	0.302381	0.522	0.288	3.09e-68	C1
MP20	MYC	LDHA		SRGN	0.508122	4.81853e-144	GC_type_1		BRD4	0.35784	0.53	0.274	3.65e-68	C1
MP20	MYC	NOP56		B4GALT1	0.504142	1.55672e-73	GC_type_1		CPNE1	0.278812	0.484	0.251	4.3e-68	C1
MP20	MYC	PHB		HSPA1B	0.500613	2.00724e-36	GC_type_1		FRG1	0.251712	0.459	0.217	4.41e-68	C1
MP20	MYC	PNO1		EIF5A	0.490287	7.37177e-90	GC_type_1		LSMD1	0.313645	0.631	0.39	6.52e-68	C1
MP20	MYC	DCAF13		PHLDA2	0.478311	9.56355e-104	GC_type_1		WDR1	0.296475	0.551	0.303	9.26e-68	C1
MP20	MYC	ENO1		TMSB10	0.475896	1.98756e-199	GC_type_1		BBC3	0.300526	0.401	0.173	1.54e-67	C1
MP20	MYC	NCL		C4orf48	0.469679	1.545e-231	GC_type_1		SEC62	0.384109	0.671	0.461	1.72e-67	C1
MP20	MYC	NOP58		AL121761.2	0.468558	1.7748e-103	GC_type_1		WTAP	0.255942	0.433	0.203	1.73e-67	C1
MP20	MYC	PRMT1		MCL1	0.468115	9.02142e-108	GC_type_1		YWHAZ	0.362783	0.779	0.612	2.61e-67	C1
MP20	MYC	BZW2		SH3BGRL3	0.458613	1.62939e-117	GC_type_1		PARD6B	0.262011	0.411	0.184	3.49e-67	C1
MP20	MYC	CMSS1		JCHAIN	0.453069	2.20197e-109	GC_type_1		ZNRD1	0.28145	0.471	0.242	6.01e-67	C1
MP20	MYC	FKBP4		NFKBIA	0.445839	1.62234e-93	GC_type_1		UNC45A	0.259371	0.337	0.13	1.34e-66	C1
MP21	Respiration	SLIRP		B2M	0.442582	1.3078e-231	GC_type_1		IGF2BP2	0.257782	0.431	0.195	1.36e-66	C1
MP21	Respiration	ROMO1		LGALS3	0.442522	6.37953e-61	GC_type_1		MTCH1	0.298071	0.528	0.292	1.66e-66	C1
MP21	Respiration	ATP5I		DNAJB1	0.440488	9.67323e-76	GC_type_1		BPTF	0.315142	0.491	0.246	2.02e-66	C1
MP21	Respiration	COX7B		PMAIP1	0.434954	4.07337e-35	GC_type_1		LMAN1	0.284884	0.475	0.247	2.29e-66	C1
MP21	Respiration	PET100		IGFBP7	0.430957	2.94902e-139	GC_type_1		RAD23B	0.261238	0.459	0.224	4.55e-66	C1
MP21	Respiration	ATP5G1		TRIB1	0.430955	1.6941e-93	GC_type_1		COX5A	0.417151	0.728	0.616	6.6e-66	C1
MP21	Respiration	OST4		MISP	0.427547	1.04639e-59	GC_type_1		TXNDC17	0.352472	0.739	0.57	6.79e-66	C1
MP21	Respiration	TMEM258		RPL36A	0.42733	6.07153e-73	GC_type_1		KTN1	0.344067	0.708	0.466	8.18e-66	C1
MP21	Respiration	NDUFA3		HSPH1	0.425932	7.86022e-47	GC_type_1		S100A11	0.311718	0.912	0.839	2.38e-65	C1
MP21	Respiration	NDUFB2		LRRC75A	0.424387	4.2262e-55	GC_type_1		44076	0.255099	0.516	0.278	3.44e-65	C1
MP21	Respiration	RPL21		IFITM1	0.42059	1.76592e-75	GC_type_1		CCT4	0.312421	0.533	0.293	3.48e-65	C1
MP21	Respiration	USMG5		EPCAM	0.419994	5.97381e-95	GC_type_1		COPA	0.277838	0.477	0.237	6.23e-65	C1
MP21	Respiration	H3F3A		MIF	0.417131	7.34642e-44	GC_type_1		UBXN4	0.339547	0.655	0.433	9.74e-65	C1
MP21	Respiration	NDUFA1		CDH17	0.411359	2.11268e-96	GC_type_1		EIF4G2	0.332686	0.655	0.442	1.06e-64	C1
MP21	Respiration	SNRPD2		AGR3	0.410257	4.89158e-72	GC_type_1		CEBPZ	0.322122	0.485	0.246	1.13e-64	C1
MP21	Respiration	ATP5E		FOSB	0.408409	2.32131e-129	GC_type_1		LAD1	0.329232	0.562	0.332	1.27e-64	C1
MP21	Respiration	COX6B1		S100A10	0.403211	8.64649e-111	GC_type_1		SEC11A	0.341222	0.563	0.342	1.29e-64	C1
MP21	Respiration	NDUFS5		CFL1	0.402372	1.05069e-124	GC_type_1		CD97	0.265428	0.405	0.18	1.53e-64	C1
MP21	Respiration	NME1		MXD1	0.399802	2.06574e-86	GC_type_1		PYCR1	0.302382	0.445	0.217	2.06e-64	C1
MP21	Respiration	ATP5J2		MYADM	0.396256	2.52536e-133	GC_type_1		MRPL13	0.32538	0.516	0.289	3.97e-64	C1
MP21	Respiration	NDUFB1		PFN1	0.393658	2.88807e-93	GC_type_1		PRDX4	0.326485	0.496	0.272	5.31e-64	C1
MP21	Respiration	NOP10		ASS1	0.393379	2.97959e-31	GC_type_1		CHP1	0.323633	0.522	0.291	5.83e-64	C1
MP21	Respiration	ATOX1		HSPB1	0.393328	2.75495e-20	GC_type_1		ARL6IP4	0.359484	0.812	0.648	7.06e-64	C1
MP21	Respiration	PSMB3		RPL41	0.385669	1.86594e-216	GC_type_1		IMP3	0.328371	0.532	0.302	1.08e-63	C1
MP21	Respiration	UQCR10		RPS29	0.384264	9.5498e-146	GC_type_1		SUMO2	0.444053	0.631	0.47	1.27e-63	C1
MP21	Respiration	NDUFS6		HSPA5	0.381646	5.65645e-10	GC_type_1		VARS	0.35393	0.426	0.2	1.42e-63	C1
MP21	Respiration	NEDD8		CES2	0.380156	7.20679e-29	GC_type_1		TARSL2	0.304457	0.314	0.117	1.57e-63	C1
MP21	Respiration	TIMM8B		BHLHE40	0.37475	1.45382e-93	GC_type_1		U2SURP	0.325378	0.603	0.359	1.61e-63	C1
MP21	Respiration	MYEOV2		HMGN2	0.374157	7.43153e-46	GC_type_1		IQGAP1	0.294378	0.601	0.349	5.51e-63	C1
MP21	Respiration	NDUFA12		IGHM	0.371943	2.37354e-105	GC_type_1		KLF4	0.393835	0.623	0.397	7.07e-63	C1
MP21	Respiration	NDUFC1		RPS28	0.371099	3.90946e-163	GC_type_1		WHSC1L1	0.281765	0.535	0.279	7.76e-63	C1
MP21	Respiration	SHFM1		CLDN7	0.369875	2.92217e-71	GC_type_1		SUMO3	0.259632	0.491	0.263	1.77e-62	C1
MP21	Respiration	COX17		VIM	0.369035	1.30745e-118	GC_type_1		C11orf31	0.331737	0.775	0.615	2.48e-62	C1
MP21	Respiration	MIR4461		MALL	0.366902	2.68585e-38	GC_type_1		CHMP2B	0.275328	0.535	0.297	4.23e-62	C1
MP21	Respiration	NDUFAB1		TUBB4B	0.366519	4.87177e-79	GC_type_1		SLTM	0.311002	0.581	0.341	4.25e-62	C1
MP21	Respiration	NDUFB4		ACTB	0.359487	1.32896e-114	GC_type_1		MUC12	0.326442	0.367	0.155	8.41e-62	C1
MP21	Respiration	SEC61G		TIMP1	0.358941	3.10131e-47	GC_type_1		YIPF3	0.275458	0.516	0.29	1.11e-61	C1
MP21	Respiration	UBL5		ODC1	0.358356	1.02314e-23	GC_type_1		NCOR2	0.255631	0.347	0.142	1.44e-61	C1
MP21	Respiration	APRT		CKS2	0.353603	2.68494e-31	GC_type_1		NDUFS5	0.348802	0.781	0.679	1.72e-61	C1
MP21	Respiration	RPS29		AGPAT2	0.351393	8.61505e-24	GC_type_1		FDPS	0.427585	0.592	0.378	2.24e-61	C1
MP21	Respiration	SNRPG		RPL35	0.350947	9.41885e-173	GC_type_1		VCP	0.292105	0.562	0.322	8.57e-61	C1
MP21	Respiration	LGALS1		RPS27	0.343839	4.35499e-166	GC_type_1		NDUFC1	0.352912	0.634	0.458	1.1e-60	C1
MP21	Respiration	NHP2		AGR2	0.341989	3.0712e-122	GC_type_1		RBBP6	0.292996	0.486	0.25	1.18e-60	C1
MP21	Respiration	SNRPF		ETS2	0.3414	2.51006e-57	GC_type_1		MTCH2	0.285375	0.475	0.258	1.35e-60	C1
MP21	Respiration	PFDN2		ZFAND2A	0.341266	2.38151e-22	GC_type_1		NDUFA13	0.278589	0.918	0.823	2.73e-60	C1
MP21	Respiration	LSM7		AC020656.1	0.34092	1.42008e-126	GC_type_1		GCN1L1	0.2648	0.27	0.094	2.75e-60	C1
MP21	Respiration	NDUFB8		LDHA	0.340385	2.03263e-50	GC_type_1		STOML2	0.324208	0.556	0.352	3.33e-60	C1
MP21	Respiration	NDUFA7		RPL17	0.339929	8.96214e-21	GC_type_1		PSMD8	0.345872	0.594	0.395	3.6e-60	C1
MP21	Respiration	RPS21		CSTB	0.33716	5.2384e-23	GC_type_1		ASS1	0.370174	0.541	0.303	9.9e-60	C1
MP21	Respiration	COA3		DDIT4	0.335344	2.1857e-48	GC_type_1		IRF2BP2	0.330209	0.566	0.322	1.66e-59	C1
MP22	Secreted I	CXCL8		NAMPT	0.334417	8.91177e-56	GC_type_1		AUP1	0.301429	0.643	0.407	4.38e-59	C1
MP22	Secreted I	PHLDA1		ARF6	0.333667	4.48417e-36	GC_type_1		HSPA1A	0.427442	0.599	0.363	9.09e-59	C1
MP22	Secreted I	MAFF		SERTAD1	0.333363	1.58448e-35	GC_type_1		PARP1	0.315796	0.534	0.298	9.96e-59	C1
MP22	Secreted I	KDM6B		SLC6A8	0.332111	2.25577e-51	GC_type_1		TRMT10C	0.251377	0.434	0.212	1.05e-58	C1
MP22	Secreted I	EPHA2		FXYD3	0.331746	2.90364e-61	GC_type_1		NR4A2	0.268843	0.375	0.168	1.22e-58	C1
MP22	Secreted I	ERRFI1		ETHE1	0.330045	1.76656e-39	GC_type_1		ANKRD11	0.397055	0.66	0.405	1.27e-58	C1
MP22	Secreted I	IER3		H3F3B	0.328939	3.24782e-66	GC_type_1		BZW2	0.264553	0.474	0.251	1.51e-58	C1
MP22	Secreted I	TNFRSF12A		C15orf48	0.31957	8.09286e-19	GC_type_1		LDHA	0.473488	0.63	0.467	2.07e-58	C1
MP22	Secreted I	PHLDA2		CTSB	0.318934	8.25744e-37	GC_type_1		GDF15	0.567113	0.533	0.313	2.17e-58	C1
MP22	Secreted I	TM4SF1		SET	0.31856	9.16618e-23	GC_type_1		NOP10	0.390246	0.613	0.462	2.53e-58	C1
MP22	Secreted I	TRIB1		SELENOM	0.313899	4.17052e-94	GC_type_1		PCBP1	0.325095	0.687	0.483	3.96e-58	C1
MP22	Secreted I	DUSP5		RPL28	0.313506	8.14708e-104	GC_type_1		MPLKIP	0.253831	0.483	0.262	8.11e-58	C1
MP22	Secreted I	FOSL1		TMA7	0.313401	1.10499e-67	GC_type_1		TCF25	0.364678	0.793	0.564	8.33e-58	C1
MP22	Secreted I	HBEGF		SNHG25	0.310307	5.28988e-78	GC_type_1		HIST1H4C	0.550684	0.712	0.478	8.43e-58	C1
MP22	Secreted I	ICAM1		ISG15	0.309381	9.65919e-06	GC_type_1		PPP2R1A	0.303965	0.585	0.362	9.47e-58	C1
MP22	Secreted I	AREG		COX6A1	0.307369	1.46284e-53	GC_type_1		BAG1	0.279409	0.551	0.319	9.82e-58	C1
MP22	Secreted I	BIRC3		RPS17	0.306824	4.92143e-28	GC_type_1		ILF3	0.351038	0.612	0.368	1.38e-57	C1
MP22	Secreted I	CXCL1		SEC61G	0.303205	2.17138e-34	GC_type_1		KDELR1	0.314477	0.584	0.384	5.08e-57	C1
MP22	Secreted I	EMP1		NDUFA3	0.301935	1.43949e-50	GC_type_1		ASPH	0.251235	0.571	0.324	6.94e-57	C1
MP22	Secreted I	ITPKC		DEDD2	0.296524	1.54068e-52	GC_type_1		NANS	0.361001	0.576	0.384	8.03e-57	C1
MP22	Secreted I	MIDN		YWHAZ	0.296516	6.28914e-54	GC_type_1		ERO1L	0.304515	0.435	0.216	1.35e-56	C1
MP22	Secreted I	PIM3		C12orf75	0.296367	1.40693e-10	GC_type_1		RBM25	0.313934	0.674	0.437	3.02e-56	C1
MP22	Secreted I	ARID5B		TNFAIP3	0.295321	1.80656e-85	GC_type_1		CHMP2A	0.305553	0.687	0.534	3.35e-56	C1
MP22	Secreted I	CCL2		IER5	0.295068	5.63171e-49	GC_type_1		VPS35	0.266814	0.523	0.301	4.34e-56	C1
MP22	Secreted I	CDKN1A		CDC42EP5	0.291675	8.05865e-55	GC_type_1		CLU	0.289621	0.506	0.272	9.58e-56	C1
MP22	Secreted I	CSRNP1		TRIM15	0.291132	4.09211e-61	GC_type_1		EFNA1	0.37715	0.559	0.341	9.77e-56	C1
MP22	Secreted I	CXCL2		WTAP	0.287587	1.28009e-26	GC_type_1		LAPTM4A	0.381241	0.554	0.363	1.18e-55	C1
MP22	Secreted I	MYC		MIDN	0.285847	1.11308e-48	GC_type_1		RPN2	0.301298	0.582	0.358	1.25e-55	C1
MP22	Secreted I	ARL14		TSPAN13	0.285488	1.61174e-05	GC_type_1		PGK1	0.387104	0.582	0.382	1.72e-55	C1
MP22	Secreted I	ARL5B		BAG3	0.282382	5.72953e-52	GC_type_1		ASL	0.315227	0.705	0.485	2.91e-55	C1
MP22	Secreted I	GEM		DSC2	0.282196	6.19611e-20	GC_type_1		BLVRB	0.310903	0.717	0.548	5.82e-55	C1
MP22	Secreted I	MYADM		GTF2A2	0.281571	4.67258e-14	GC_type_1		OCIAD1	0.264807	0.52	0.3	1.24e-54	C1
MP22	Secreted I	PIM1		SNRPG	0.281487	7.47666e-23	GC_type_1		HERPUD1	0.376906	0.583	0.376	1.48e-54	C1
MP22	Secreted I	PLAUR		KRT8	0.280927	3.96445e-60	GC_type_1		BCLAF1	0.273252	0.539	0.304	1.74e-54	C1
MP22	Secreted I	TNFAIP3		TSPAN3	0.280675	5.97278e-50	GC_type_1		SOD1	0.339652	0.795	0.713	1.99e-54	C1
MP22	Secreted I	ANXA1		RPL21	0.279919	1.6876e-86	GC_type_1		ZC3H12A	0.311504	0.431	0.222	3.16e-54	C1
MP22	Secreted I	CCL20		RABAC1	0.277587	1.15928e-19	GC_type_1		NOP56	0.37542	0.613	0.38	4.23e-54	C1
MP22	Secreted I	CYR61		ENO1	0.277529	3.08592e-30	GC_type_1		ANAPC11	0.347047	0.626	0.442	4.7e-54	C1
MP22	Secreted I	DDX21		RPL37	0.27742	1.03589e-128	GC_type_1		PSMC5	0.265336	0.512	0.302	6.98e-54	C1
MP22	Secreted I	EDN1		PHLDA1	0.27739	1.23813e-62	GC_type_1		OSTC	0.308063	0.519	0.315	7.85e-54	C1
MP22	Secreted I	FOSL2		PPDPF	0.277136	8.99592e-63	GC_type_1		ENSA	0.290883	0.599	0.394	1.19e-53	C1
MP22	Secreted I	LIF		ATP5ME	0.27678	2.23607e-59	GC_type_1		NR2F6	0.2512	0.444	0.22	2.5e-53	C1
MP22	Secreted I	LUCAT1		SAR1A	0.275347	2.07488e-13	GC_type_1		GSTP1	0.261595	0.926	0.841	6.09e-53	C1
MP22	Secreted I	MLF1		AP2S1	0.274806	2.79307e-23	GC_type_1		JTB	0.342137	0.652	0.488	6.13e-53	C1
MP22	Secreted I	NAMPT		ACTN4	0.273113	1.09152e-42	GC_type_1		SUMO1	0.258443	0.551	0.328	9.54e-53	C1
MP22	Secreted I	NCOA7		CD99	0.270043	5.89443e-55	GC_type_1		HOOK2	0.353061	0.67	0.426	2.68e-52	C1
MP22	Secreted I	PFKFB3		NENF	0.269971	4.00241e-25	GC_type_1		SBDS	0.306733	0.615	0.425	3.08e-52	C1
MP22	Secreted I	ZBTB43		GPI	0.269662	8.81578e-32	GC_type_1		CD164	0.328794	0.624	0.44	4.55e-52	C1
MP22	Secreted I	ZC3H12A		UPP1	0.269406	7.05159e-33	GC_type_1		GPS1	0.250945	0.42	0.209	4.71e-52	C1
MP22	Secreted I	FHL2		HNRNPH1	0.269104	3.74575e-29	GC_type_1		CHCHD2	0.333314	0.822	0.767	4.72e-52	C1
MP23	Secreted II	LCN2		ATP1B1	0.26845	2.89326e-45	GC_type_1		CDH1	0.286495	0.608	0.376	8.1e-52	C1
MP23	Secreted II	CP		COX6B1	0.268296	3.97907e-56	GC_type_1		PRDX6	0.307865	0.553	0.371	9.02e-52	C1
MP23	Secreted II	WFDC2		C9orf16	0.267133	3.88444e-26	GC_type_1		NMT1	0.340511	0.635	0.392	1.12e-51	C1
MP23	Secreted II	AGR2		NBL1	0.265699	3.05956e-26	GC_type_1		YIF1A	0.289176	0.526	0.324	1.13e-51	C1
MP23	Secreted II	C3		DSG2	0.264733	2.95618e-23	GC_type_1		DNAJB1	0.324045	0.56	0.345	1.19e-51	C1
MP23	Secreted II	CXCL1		INSIG1	0.261304	1.42413e-19	GC_type_1		DDX5	0.347532	0.734	0.631	1.34e-51	C1
MP23	Secreted II	CXCL8		CD44	0.260473	5.69408e-35	GC_type_1		ABHD2	0.267109	0.54	0.306	1.39e-51	C1
MP23	Secreted II	SAA1		RPL38	0.260368	2.04571e-87	GC_type_1		TSTA3	0.31219	0.722	0.545	1.76e-51	C1
MP23	Secreted II	CLU		ANXA2	0.260081	4.01566e-40	GC_type_1		RNF145	0.268025	0.575	0.329	1.79e-51	C1
MP23	Secreted II	MDK		TFRC	0.259485	3.05093e-31	GC_type_1		ERICH1	0.27976	0.49	0.257	2.1e-51	C1
MP23	Secreted II	TSPAN8		PKM	0.258209	2.48439e-31	GC_type_1		ATP5F1	0.314684	0.589	0.39	3.16e-51	C1
MP23	Secreted II	BPIFB1		PLS1	0.257384	4.56258e-34	GC_type_1		VMP1	0.307745	0.712	0.515	6.15e-51	C1
MP23	Secreted II	CFB		ROMO1	0.256234	8.16252e-41	GC_type_1		SERP1	0.346275	0.647	0.495	6.72e-51	C1
MP23	Secreted II	KLK11		CAMK2N1	0.255563	1.95106e-25	GC_type_1		PSMB1	0.336755	0.609	0.437	7.27e-51	C1
MP23	Secreted II	PDZK1IP1		ACTG1	0.254987	1.13038e-60	GC_type_1		EIF3G	0.318415	0.674	0.493	8.27e-51	C1
MP23	Secreted II	SAA2		TPI1	0.25403	4.03679e-34	GC_type_1		PSMC3	0.290272	0.61	0.379	1.27e-50	C1
MP23	Secreted II	SLPI		TXN	0.252765	3.43064e-38	GC_type_1		TMED10	0.264108	0.576	0.358	2.34e-50	C1
MP23	Secreted II	TSPAN1		SNRPD2	0.25141	1.15674e-26	GC_type_1		CLNS1A	0.269872	0.473	0.268	4.94e-50	C1
MP23	Secreted II	CXCL2		PRR13	0.250786	3.85112e-31	GC_type_1		CCT6A	0.293603	0.575	0.366	2e-49	C1
MP23	Secreted II	ELF3		CEACAM6	0.250179	2.93458e-66	GC_type_1		RAC1	0.359537	0.754	0.674	2.42e-49	C1
MP23	Secreted II	LTF		MT-CYB	-0.251327	9.69106e-37	GC_type_1		NAA10	0.252113	0.52	0.315	4.12e-49	C1
MP23	Secreted II	PIGR		ANKRD11	-0.253848	0.015883	GC_type_1		ZC3H13	0.266977	0.444	0.235	6.75e-49	C1
MP23	Secreted II	SCGB3A1		N4BP2L2	-0.255352	4.48025e-09	GC_type_1		SRRM2	0.311079	0.745	0.551	7.22e-49	C1
MP23	Secreted II	TFF3		SH2D4A	-0.256885	1.06541e-29	GC_type_1		FASN	0.291901	0.361	0.174	2.02e-48	C1
MP23	Secreted II	TGM2		ABHD2	-0.258842	2.43962e-14	GC_type_1		GOLM1	0.327879	0.681	0.487	2.13e-48	C1
MP23	Secreted II	AKR1C1		SYNE2	-0.259536	1.02418e-17	GC_type_1		TMEM14B	0.275275	0.53	0.333	2.89e-48	C1
MP23	Secreted II	CD24		AAK1	-0.261464	0.00907474	GC_type_1		MRPL55	0.267729	0.547	0.336	3.12e-48	C1
MP23	Secreted II	CLDN4		ZKSCAN1	-0.261668	8.87601e-07	GC_type_1		C8orf33	0.250733	0.526	0.306	3.17e-48	C1
MP23	Secreted II	CTSC		PSMA7	-0.261717	3.95401e-05	GC_type_1		NQO1	0.339895	0.668	0.513	6.58e-48	C1
MP23	Secreted II	GSTA1		SPATS2L	-0.262555	1.4095e-05	GC_type_1		CACYBP	0.250477	0.485	0.277	7.59e-48	C1
MP23	Secreted II	KRT19		PABPC4	-0.263751	0.000404323	GC_type_1		AHI1	0.300694	0.574	0.327	8.15e-48	C1
MP23	Secreted II	MMP7		GTF2I	-0.263816	1.14431e-21	GC_type_1		CNBP	0.287459	0.573	0.368	9.89e-48	C1
MP23	Secreted II	MSMB		SH3YL1	-0.264721	2.29976e-35	GC_type_1		AK1	0.253635	0.559	0.358	1.07e-47	C1
MP23	Secreted II	NCOA7		PLAC8	-0.267754	1.40507e-11	GC_type_1		CXCL3	0.557664	0.58	0.384	1.09e-47	C1
MP23	Secreted II	S100A9		RERE	-0.269717	2.73795e-14	GC_type_1		ERH	0.31381	0.574	0.387	1.11e-47	C1
MP23	Secreted II	SCGB1A1		GNAS	-0.271218	6.76287e-12	GC_type_1		TUBB2A	0.278535	0.533	0.318	1.4e-47	C1
MP23	Secreted II	SPINK1		PMEPA1	-0.271485	5.85777e-17	GC_type_1		S100A16	0.317103	0.642	0.472	5.19e-47	C1
MP23	Secreted II	IGFBP3		UBXN4	-0.273701	1.23683e-15	GC_type_1		MT1X	0.583654	0.734	0.577	7.91e-47	C1
MP23	Secreted II	VMO1		TCF25	-0.278486	0.000123709	GC_type_1		CHURC1	0.264273	0.551	0.351	2.14e-46	C1
MP23	Secreted II	MUC5B		LPIN2	-0.279365	1.46726e-17	GC_type_1		PPP4C	0.273925	0.622	0.424	2.16e-46	C1
MP23	Secreted II	SERPINF1		ST13	-0.280092	4.51103e-18	GC_type_1		EIF4G1	0.294909	0.59	0.362	3.71e-46	C1
MP23	Secreted II	TNFSF10		UBB	-0.282203	1.12449e-28	GC_type_1		PRPF38B	0.28843	0.566	0.345	6.67e-46	C1
MP23	Secreted II	FMO2		TESC	-0.289939	1.45621e-59	GC_type_1		PEBP1	0.286047	0.745	0.613	8.88e-46	C1
MP23	Secreted II	FAM3D		SRRM2	-0.291896	3.85034e-10	GC_type_1		SLIRP	0.341316	0.696	0.566	1.71e-45	C1
MP23	Secreted II	PRSS23		MT-ATP6	-0.293602	1.96745e-46	GC_type_1		SPCS2	0.271162	0.593	0.389	3.72e-45	C1
MP23	Secreted II	RDH10		TAF1D	-0.29606	8.89718e-11	GC_type_1		ATRX	0.259412	0.569	0.337	4.96e-45	C1
MP23	Secreted II	CD82		BST2	-0.296092	1.87392e-24	GC_type_1		SNRPE	0.3165	0.612	0.428	9.12e-45	C1
MP23	Secreted II	RARRES1		MECOM	-0.296786	1.42889e-22	GC_type_1		DNMT1	0.269115	0.334	0.16	1.05e-44	C1
MP23	Secreted II	KYNU		ANXA10	-0.298236	1.80582e-26	GC_type_1		LAMB3	0.339829	0.541	0.335	1.35e-44	C1
MP23	Secreted II	NDRG2		GSTM3	-0.300463	7.98281e-49	GC_type_1		KNOP1	0.324008	0.551	0.333	1.96e-44	C1
MP24	Cilia	C9ORF116		DONSON	-0.303728	4.93958e-24	GC_type_1		KIAA0101	0.491741	0.33	0.163	4.77e-44	C1
MP24	Cilia	CAPS		RNASET2	-0.304985	4.35379e-21	GC_type_1		CDC37	0.268806	0.676	0.481	8.08e-44	C1
MP24	Cilia	RSPH1		GSTP1	-0.305396	4.64433e-15	GC_type_1		C19orf10	0.280745	0.556	0.373	1.88e-43	C1
MP24	Cilia	TPPP3		NDUFC2	-0.309962	1.3283e-30	GC_type_1		PDXDC1	0.265239	0.606	0.384	2.02e-43	C1
MP24	Cilia	FAM183A		JPT1	-0.311611	7.4527e-05	GC_type_1		FHL2	0.34491	0.451	0.263	8.12e-43	C1
MP24	Cilia	MORN2		OCIAD2	-0.312134	1.37341e-15	GC_type_1		QARS	0.260515	0.589	0.373	1.06e-42	C1
MP24	Cilia	WDR54		RNF213	-0.312499	4.81021e-08	GC_type_1		TAX1BP1	0.273494	0.635	0.445	1.11e-42	C1
MP24	Cilia	CETN2		HOOK2	-0.313378	2.66273e-17	GC_type_1		PILRB	0.254719	0.382	0.192	2.17e-42	C1
MP24	Cilia	ODF3B		TENT5A	-0.323507	0.00682807	GC_type_1		POLR2I	0.256971	0.591	0.404	2.34e-42	C1
MP24	Cilia	C9ORF24		CAPN8	-0.351387	7.18093e-16	GC_type_1		EIF4A2	0.28239	0.694	0.564	3.85e-42	C1
MP24	Cilia	PIFO		PNISR	-0.352599	2.79901e-19	GC_type_1		PSMB7	0.252387	0.594	0.39	3.89e-42	C1
MP24	Cilia	C11ORF88		PHF14	-0.354467	2.71042e-27	GC_type_1		NME1	0.301616	0.527	0.345	5.09e-42	C1
MP24	Cilia	C5ORF49		CTSE	-0.366638	3.8368e-40	GC_type_1		TMPRSS2	0.264787	0.449	0.251	5.41e-42	C1
MP24	Cilia	DYNLRB2		HLA-DMA	-0.36811	1.06989e-56	GC_type_1		WDR60	0.332638	0.474	0.267	6.56e-42	C1
MP24	Cilia	C1ORF194		RARRES3	-0.370228	3.00471e-14	GC_type_1		EIF3F	0.301171	0.567	0.39	8.32e-42	C1
MP24	Cilia	EFHC1		HPGD	-0.404339	2.32677e-05	GC_type_1		VIMP	0.267732	0.662	0.473	1.03e-41	C1
MP24	Cilia	FAM229B		MALAT1	-0.439777	6.46859e-08	GC_type_1		NDUFS2	0.255001	0.583	0.392	1.2e-41	C1
MP24	Cilia	IQCG		LINC01133	-0.455264	1.07213e-17	GC_type_1		HN1	0.322088	0.697	0.588	2.51e-41	C1
MP24	Cilia	PSENEN		MT1M	-0.477303	2.13271e-52	GC_type_1		JUND	0.310918	0.755	0.531	3.06e-41	C1
MP24	Cilia	SPA17		PLA2G16	-0.503866	2.75377e-51	GC_type_1		ANKRD36	0.255865	0.366	0.183	3.27e-41	C1
MP24	Cilia	TSPAN1		CLDN18	-0.505805	3.32373e-57	GC_type_1		IDH2	0.273445	0.559	0.374	2.28e-40	C1
MP24	Cilia	C20ORF85		CYSTM1	-0.575834	3.4896e-90	GC_type_1		SPRY1	0.301713	0.328	0.165	3.57e-40	C1
MP24	Cilia	DNALI1		MT1E	-0.628816	2.01501e-57	GC_type_1		C1orf35	0.317899	0.496	0.295	3.82e-40	C1
MP24	Cilia	FOXJ1		TFF1	-0.661731	3.44775e-79	GC_type_1		PPP1CA	0.263116	0.62	0.439	4.25e-40	C1
MP24	Cilia	LRRC23		PIK3C2G	-0.671919	2.19541e-168	GC_type_1		TIMM13	0.28195	0.698	0.534	1.54e-39	C1
MP24	Cilia	LRRIQ1		CA2	-0.76861	4.5969e-06	GC_type_1		AKR1B10	0.275649	0.52	0.327	1.54e-39	C1
MP24	Cilia	IGFBP7		VSIG2	-0.784824	8.8375e-80	GC_type_1		ANXA4	0.279833	0.658	0.497	6.14e-38	C1
MP24	Cilia	MS4A8		MT1X	-0.79213	2.00103e-23	GC_type_1		SPINT2	0.296926	0.704	0.631	1.14e-37	C1
MP24	Cilia	TCTEX1D2		MUC1	-0.822866	1.72346e-15	GC_type_1		NPC2	0.306178	0.612	0.464	2.17e-37	C1
MP24	Cilia	DPCD		KRT17	-0.978067	2.95175e-52	GC_type_1		NDUFS8	0.250703	0.689	0.51	3.38e-37	C1
MP24	Cilia	KIF9		TFF2	-1.01867	0.0493303	GC_type_1		HSPA1B	0.292539	0.524	0.321	5.29e-37	C1
MP24	Cilia	TUBA1A		KRT7	-1.02512	4.5219e-108	GC_type_1		FBL	0.27068	0.633	0.431	1.29e-36	C1
MP24	Cilia	FABP6		MUC6	-1.18335	1.00469e-34	GC_type_1		GAPDH	0.268513	0.937	0.906	2.82e-36	C1
MP24	Cilia	MRPS31		MT1G	-1.25323	1.52775e-112	GC_type_1		CXCL2	0.389216	0.427	0.252	1.96e-35	C1
MP24	Cilia	ZMYND10		PSCA	-1.37401	1.02413e-45	GC_type_1		DYNLL1	0.290536	0.734	0.663	2.39e-35	C1
MP24	Cilia	C12ORF75		KRT7	1.40086	0	GC_type_2		LAMTOR5	0.260253	0.577	0.429	2.94e-35	C1
MP24	Cilia	CAPSL		KRT17	1.39239	8.83406e-240	GC_type_2		TAPBP	0.259776	0.644	0.432	1.84e-34	C1
MP24	Cilia	CES1		ZFAS1	0.739519	2.92317e-205	GC_type_2		HNRNPM	0.253893	0.638	0.444	5.56e-34	C1
MP24	Cilia	DNAAF1		PSMA7	0.669367	8.68479e-182	GC_type_2		HERC2	0.293499	0.405	0.231	1.19e-33	C1
MP24	Cilia	IFT57		PLA2G16	0.66633	5.78901e-206	GC_type_2		ZFP36L1	0.310695	0.714	0.551	2.75e-32	C1
MP24	Cilia	IGFBP2		JPT1	0.637491	1.77968e-152	GC_type_2		NDUFB4	0.253107	0.652	0.548	1.63e-30	C1
MP24	Cilia	MLF1		BST2	0.583287	2.0102e-200	GC_type_2		PHB	0.250042	0.605	0.44	1.73e-28	C1
MP24	Cilia	OSCP1		RPS2	0.580147	5.72886e-238	GC_type_2		ARPC1B	0.27052	0.636	0.52	2.72e-28	C1
MP24	Cilia	PLAC8		PMEPA1	0.570994	1.13928e-169	GC_type_2		TSPAN8	0.359692	0.803	0.779	1.86e-23	C1
MP24	Cilia	DNAH5		PDZK1IP1	0.57092	9.69633e-71	GC_type_2		NBEAL2	0.291609	0.257	0.139	6.78e-23	C1
MP24	Cilia	CRIP1		RAC1	0.561866	7.11353e-140	GC_type_2		LMO7	0.328187	0.58	0.444	3.63e-22	C1
MP24	Cilia	RP11-295M3.4		HLA-DRA	0.560187	3.04361e-107	GC_type_2		TSPAN1	0.266725	0.613	0.477	8.89e-22	C1
MP24	Cilia	GSTA1		CD74	0.559864	6.16736e-87	GC_type_2		HMGB2	0.255986	0.378	0.254	2.19e-15	C1
MP24	Cilia	SLC44A4		RPL8	0.536758	2.01091e-283	GC_type_2		APOA1	4.11903	0.753	0.097	0	C2
MP24	Cilia	NUCB2		AREG	0.519652	2.22446e-52	GC_type_2		APOA4	3.47631	0.481	0.036	0	C2
MP25	Astrocytes	SPARCL1		BPIFB1	0.51858	2.90583e-50	GC_type_2		APOC3	3.14115	0.464	0.034	0	C2
MP25	Astrocytes	GFAP		HMGA1	0.51106	2.44993e-144	GC_type_2		PRAP1	2.9843	0.964	0.51	0	C2
MP25	Astrocytes	CLU		HLA-DRB1	0.507219	1.85354e-98	GC_type_2		PHGR1	2.8524	1	0.712	0	C2
MP25	Astrocytes	CRYAB		OCIAD2	0.500741	3.89032e-114	GC_type_2		FABP1	2.78361	0.949	0.349	0	C2
MP25	Astrocytes	TTYH1		RPS20	0.49763	2.74343e-239	GC_type_2		ALDOB	2.72601	0.884	0.218	0	C2
MP25	Astrocytes	SLC1A3		RPL27A	0.492018	6.94055e-276	GC_type_2		ANPEP	2.37762	0.937	0.28	0	C2
MP25	Astrocytes	CST3		GSTP1	0.490403	8.1769e-113	GC_type_2		FABP2	2.27124	0.687	0.125	0	C2
MP25	Astrocytes	ID3		HLA-DMA	0.483658	2.94357e-192	GC_type_2		CA1	2.14969	0.562	0.024	0	C2
MP25	Astrocytes	AGT		RPL15	0.482016	7.5828e-192	GC_type_2		CDHR5	2.05758	0.924	0.191	0	C2
MP25	Astrocytes	APOE		RARRES3	0.467289	4.38611e-90	GC_type_2		C19orf77	1.92529	0.933	0.521	0	C2
MP25	Astrocytes	EDNRB		EIF3E	0.461445	2.4539e-92	GC_type_2		RP11-59E19.1	1.58252	0.497	0.027	0	C2
MP25	Astrocytes	ALDOC		SRI	0.456369	6.272e-125	GC_type_2		C11orf86	1.47035	0.561	0.042	0	C2
MP25	Astrocytes	AQP4		RPS18	0.455806	6.0088e-269	GC_type_2		CDKN2B-AS1	1.38917	0.455	0.008	0	C2
MP25	Astrocytes	GATM		PPA1	0.454409	1.69544e-106	GC_type_2		KRT20	1.38738	0.671	0.106	0	C2
MP25	Astrocytes	NDRG2		IFITM3	0.44375	9.58984e-87	GC_type_2		CYP3A4	1.35456	0.413	0.014	0	C2
MP25	Astrocytes	SPARC		RPS7	0.441938	4.44197e-135	GC_type_2		TMPRSS15	1.28804	0.416	0.013	0	C2
MP25	Astrocytes	MT2A		NPM1	0.440992	1.51531e-88	GC_type_2		APOB	1.1998	0.34	0.007	0	C2
MP25	Astrocytes	MT3		RPS23	0.440472	2.68834e-174	GC_type_2		SLC6A19	0.99217	0.366	0.015	2.17e-288	C2
MP25	Astrocytes	BCAN		RPL29	0.439482	1.24247e-176	GC_type_2		ZG16	1.07577	0.371	0.017	5.03e-284	C2
MP25	Astrocytes	HEPN1		HSP90AB1	0.435964	4.95942e-112	GC_type_2		SULT1A2	1.18528	0.49	0.067	1.55e-249	C2
MP25	Astrocytes	NTRK2		HLA-C	0.434556	7.2082e-83	GC_type_2		CDHR2	1.28115	0.591	0.116	2.81e-244	C2
MP25	Astrocytes	PMP2		RPSA	0.432072	2.67444e-112	GC_type_2		IFI27	1.36762	0.979	0.811	2.11e-239	C2
MP25	Astrocytes	PON2		RPL10A	0.431417	2.94626e-160	GC_type_2		HRASLS2	1.59875	0.599	0.138	3.16e-235	C2
MP25	Astrocytes	ATP1A2		MZT2A	0.431366	5.4514e-134	GC_type_2		HPGD	1.22999	0.579	0.118	8.47e-232	C2
MP25	Astrocytes	HEY1		RPL30	0.430465	1.40605e-209	GC_type_2		ACE2	0.969627	0.343	0.024	8.75e-227	C2
MP25	Astrocytes	MLC1		TM4SF1	0.429655	4.30191e-80	GC_type_2		ADIRF	2.0929	0.876	0.569	5.83e-225	C2
MP25	Astrocytes	PLTP		RPL19	0.424682	6.60499e-231	GC_type_2		CREB3L3	0.787344	0.307	0.017	7.01e-219	C2
MP25	Astrocytes	ATP1B2		HINT1	0.423985	2.98396e-108	GC_type_2		TTC36	0.81681	0.318	0.019	7.62e-219	C2
MP25	Astrocytes	ITM2C		UQCRH	0.423077	5.02741e-122	GC_type_2		LINC00035	1.17223	0.539	0.108	5.7e-217	C2
MP25	Astrocytes	MT1X		C6orf48	0.42282	1.52261e-128	GC_type_2		MYO15B	1.23316	0.64	0.171	1.25e-213	C2
MP25	Astrocytes	VIM		TAF1D	0.41855	2.07623e-109	GC_type_2		GUCA2B	1.26814	0.329	0.025	2.23e-209	C2
MP25	Astrocytes	S100B		EEF1B2	0.416637	8.35526e-116	GC_type_2		S100A6	0.876344	1	0.991	7.53e-207	C2
MP25	Astrocytes	AHCYL1		MIB2	0.415007	1.19349e-172	GC_type_2		MDK	1.3234	0.886	0.534	2.43e-200	C2
MP25	Astrocytes	RAMP1		HSPD1	0.414601	4.87249e-97	GC_type_2		MYL6	0.891731	0.983	0.865	9.63e-195	C2
MP25	Astrocytes	SCRG1		TSPAN8	0.413945	2.93933e-40	GC_type_2		C19orf33	0.978822	0.977	0.873	4.37e-188	C2
MP25	Astrocytes	C1ORF61		NAP1L1	0.413706	1.17316e-86	GC_type_2		SI	1.21303	0.466	0.087	8.11e-186	C2
MP25	Astrocytes	IGFBP7		S100A14	0.413464	6.00696e-87	GC_type_2		RARRES3	1.35631	0.64	0.219	1.69e-184	C2
MP25	Astrocytes	RASSF4		CYC1	0.407828	6.62427e-92	GC_type_2		MTTP	0.711813	0.266	0.017	2.99e-176	C2
MP25	Astrocytes	ID1		RPL7A	0.406155	1.48466e-165	GC_type_2		CST3	0.965191	0.952	0.827	1.45e-175	C2
MP25	Astrocytes	IFITM3		RPL13	0.40407	1.32512e-213	GC_type_2		CYP2D6	0.705924	0.256	0.016	4.69e-172	C2
MP25	Astrocytes	CPE		RPS16	0.398923	2.11167e-206	GC_type_2		RBP2	2.02655	0.401	0.069	1.11e-166	C2
MP25	Astrocytes	CD9		PRDX1	0.398402	3.78052e-74	GC_type_2		PDZD3	0.834517	0.364	0.051	5.44e-166	C2
MP25	Astrocytes	FABP7		HLA-DRB5	0.397906	6.47423e-148	GC_type_2		SLC15A1	1.01218	0.287	0.027	4.27e-163	C2
MP25	Astrocytes	GRAMD3		RPS3	0.390752	1.68139e-135	GC_type_2		IL32	1.26458	0.864	0.6	1.81e-159	C2
MP25	Astrocytes	ZFP36		HLA-A	0.389816	5.24091e-82	GC_type_2		ISG15	1.57937	0.76	0.435	7.95e-154	C2
MP25	Astrocytes	F3		IL32	0.383734	1.46465e-66	GC_type_2		ESPN	0.99129	0.461	0.109	4.37e-153	C2
MP25	Astrocytes	PLP1		NDUFC2	0.383661	1.07136e-108	GC_type_2		MEP1A	0.87664	0.371	0.062	1.31e-152	C2
MP25	Astrocytes	ID4		PSMA4	0.383198	5.17659e-107	GC_type_2		IGJ	1.0517	0.815	0.451	1.73e-152	C2
MP25	Astrocytes	PSAT1		TKT	0.380813	1.65198e-116	GC_type_2		SEPP1	1.43448	0.72	0.381	1.15e-151	C2
MP25	Astrocytes	GJA1		RPL14	0.378598	1.08335e-146	GC_type_2		RP11-462G2.1	0.907476	0.278	0.028	2.04e-147	C2
MP26	NPC Glioma	STMN2		NACA	0.377772	1.35861e-121	GC_type_2		TM4SF5	1.2889	0.741	0.438	9.74e-147	C2
MP26	NPC Glioma	DCX		CHCHD2	0.37762	4.22136e-96	GC_type_2		BLOC1S1	1.0152	0.829	0.626	2.44e-139	C2
MP26	NPC Glioma	STMN4		PRSS3	0.376467	8.92185e-78	GC_type_2		SULT1A1	0.925315	0.453	0.115	3.71e-139	C2
MP26	NPC Glioma	TAGLN3		HLA-DPA1	0.372207	2.63113e-124	GC_type_2		FAM132A	0.892706	0.384	0.077	1.98e-138	C2
MP26	NPC Glioma	ELAVL4		RPL12	0.369845	1.05609e-176	GC_type_2		CRIP1	1.29291	0.782	0.452	1.78e-137	C2
MP26	NPC Glioma	MLLT11		RPS11	0.367818	1.71481e-173	GC_type_2		TM6SF2	0.663721	0.291	0.041	1.99e-127	C2
MP26	NPC Glioma	NREP		PHF14	0.366579	6.99703e-122	GC_type_2		CIDEB	0.706936	0.314	0.052	8.07e-126	C2
MP26	NPC Glioma	MIAT		MT-ATP6	0.36514	2.47931e-123	GC_type_2		TM4SF20	1.15485	0.632	0.279	7.93e-125	C2
MP26	NPC Glioma	TUBB2A		CCT6A	0.360939	2.50103e-110	GC_type_2		POLD4	1.07084	0.764	0.548	9.69e-125	C2
MP26	NPC Glioma	CD24		PARK7	0.359667	6.43075e-101	GC_type_2		AOC1	1.13499	0.7	0.413	5.73e-121	C2
MP26	NPC Glioma	HMP19		RBCK1	0.357753	1.65618e-112	GC_type_2		SMIM22	0.717877	0.906	0.818	2.84e-119	C2
MP26	NPC Glioma	RND3		BTF3	0.356499	1.36958e-69	GC_type_2		C2orf88	0.773893	0.324	0.062	2.84e-117	C2
MP26	NPC Glioma	SOX11		CLDN3	0.354948	1.68788e-63	GC_type_2		HLA-A	0.760192	0.985	0.922	6.83e-113	C2
MP26	NPC Glioma	SOX4		F12	0.353621	5.75622e-144	GC_type_2		EDF1	0.638601	0.944	0.863	1.47e-111	C2
MP26	NPC Glioma	TUBB3		YBX1	0.351375	2.02396e-77	GC_type_2		MT2A	1.18141	0.872	0.691	5.17e-111	C2
MP26	NPC Glioma	MAP1B		GPRC5A	0.350292	1.58018e-74	GC_type_2		VAMP8	0.999176	0.744	0.541	1.13e-109	C2
MP26	NPC Glioma	NSG1		HLA-DPB1	0.350029	1.56092e-94	GC_type_2		CYB5A	1.22607	0.683	0.471	1.36e-107	C2
MP26	NPC Glioma	SNAP25		RPL24	0.349157	1.47718e-133	GC_type_2		PIGR	0.971249	0.927	0.69	6.28e-107	C2
MP26	NPC Glioma	FNBP1L		RPL7	0.348016	1.73225e-88	GC_type_2		LINC01133	1.01429	0.631	0.33	9.97e-103	C2
MP26	NPC Glioma	HN1		KRT18	0.342369	2.4561e-55	GC_type_2		FTH1	0.687075	0.993	0.93	2.25e-102	C2
MP26	NPC Glioma	IGFBPL1		RNF213	0.339579	2.04023e-80	GC_type_2		CES2	0.894052	0.784	0.571	3.27e-102	C2
MP26	NPC Glioma	PKIA		RACK1	0.339375	3.37676e-110	GC_type_2		MS4A8	0.70228	0.289	0.055	3.9e-101	C2
MP26	NPC Glioma	NNAT		PSMB9	0.338892	1.21164e-107	GC_type_2		LEAP2	0.777328	0.266	0.047	8.57e-100	C2
MP26	NPC Glioma	RBP1		TIMM13	0.338697	3.86673e-81	GC_type_2		CTSD	0.869769	0.778	0.592	4e-99	C2
MP26	NPC Glioma	SCG3		RPL18	0.338649	3.16471e-148	GC_type_2		RHOC	0.935829	0.713	0.499	3.59e-96	C2
MP26	NPC Glioma	DLX6-AS1		EIF3H	0.33792	1.51837e-82	GC_type_2		FXYD3	0.67292	0.933	0.74	3.23e-95	C2
MP26	NPC Glioma	KLHDC8A		SNU13	0.335674	3.89968e-85	GC_type_2		TM4SF4	0.862201	0.479	0.173	5.83e-93	C2
MP26	NPC Glioma	MEG3		NPM3	0.334102	1.28541e-132	GC_type_2		ANKRD9	0.750726	0.339	0.086	8.82e-93	C2
MP26	NPC Glioma	RBFOX2		PSME2	0.33403	1.99144e-79	GC_type_2		ATOX1	0.996892	0.679	0.48	1.34e-92	C2
MP26	NPC Glioma	SCG2		RPS14	0.332575	3.2184e-153	GC_type_2		PRSS3	0.775454	0.773	0.593	2.17e-88	C2
MP26	NPC Glioma	STMN1		STAU1	0.332434	1.42723e-120	GC_type_2		HLA-C	0.702574	0.921	0.773	2.93e-85	C2
MP26	NPC Glioma	TMEM161B-AS1		AURKAIP1	0.332242	5.76642e-85	GC_type_2		SLC4A7	0.806711	0.335	0.089	7.45e-85	C2
MP26	NPC Glioma	ARL4D		NCL	0.331863	2.71829e-54	GC_type_2		HLA-B	0.721857	0.968	0.889	4.19e-84	C2
MP26	NPC Glioma	BEX2		RNASET2	0.331547	1.52529e-89	GC_type_2		ACADVL	0.788941	0.755	0.587	1.71e-82	C2
MP26	NPC Glioma	DDAH2		SNRPD1	0.329586	4.81692e-84	GC_type_2		GPA33	0.778267	0.415	0.145	1.35e-81	C2
MP26	NPC Glioma	DLX5		TRIM54	0.324444	1.01947e-241	GC_type_2		C15orf48	0.773469	0.751	0.538	1.18e-80	C2
MP26	NPC Glioma	GAP43		RAB13	0.323766	2.14191e-91	GC_type_2		SERPINA1	1.27805	0.426	0.17	7.81e-75	C2
MP26	NPC Glioma	CRMP1		PPP1R14B	0.322304	7.83066e-106	GC_type_2		NDUFA1	0.597376	0.871	0.812	4.94e-74	C2
MP26	NPC Glioma	ENO2		CKS1B	0.321335	9.30499e-105	GC_type_2		ID1	0.783043	0.698	0.431	5.88e-72	C2
MP26	NPC Glioma	TCEAL7		PHB	0.317611	1.26083e-92	GC_type_2		S100A14	0.682836	0.778	0.598	3.28e-70	C2
MP26	NPC Glioma	UCHL1		MRPL14	0.316502	2.35089e-97	GC_type_2		MYO1A	0.725758	0.376	0.138	3.94e-67	C2
MP26	NPC Glioma	BASP1		RPS5	0.314962	2.5638e-115	GC_type_2		GLRX	0.967178	0.384	0.156	4.91e-67	C2
MP26	NPC Glioma	CXADR		RALBP1	0.313084	4.06385e-107	GC_type_2		RNASE1	1.10398	0.427	0.182	5.09e-67	C2
MP26	NPC Glioma	GNG3		PCBD1	0.312949	8.62569e-90	GC_type_2		AGPAT2	0.779877	0.707	0.557	3.04e-66	C2
MP26	NPC Glioma	GPC2		NOL7	0.312623	4.41148e-115	GC_type_2		SDCBP2	0.769761	0.525	0.285	3.79e-65	C2
MP26	NPC Glioma	KIF5C		RAN	0.31226	6.71528e-63	GC_type_2		PRR13	0.747522	0.686	0.569	9.65e-64	C2
MP26	NPC Glioma	PAK3		ATP6V1F	0.312213	6.64032e-88	GC_type_2		PCK2	0.893268	0.408	0.184	4.6e-63	C2
MP26	NPC Glioma	RTN1		CCT3	0.312136	1.29494e-99	GC_type_2		SLC5A1	0.75809	0.3	0.095	5.82e-63	C2
MP26	NPC Glioma	TERF2IP		HES1	0.310801	4.76421e-05	GC_type_2		IGLL5	0.392778	0.621	0.385	8.25e-63	C2
MP26	NPC Glioma	SYT1		CHCHD10	0.309532	2.33074e-67	GC_type_2		ISG20	0.837286	0.512	0.285	7.51e-61	C2
MP27	Oligo Progenitor	SIRT2		PSMB2	0.309234	3.70757e-99	GC_type_2		H2AFJ	0.737949	0.664	0.521	2.38e-59	C2
MP27	Oligo Progenitor	GPR17		RPLP0	0.308764	3.41768e-107	GC_type_2		PLAC8	0.784188	0.61	0.374	2.17e-58	C2
MP27	Oligo Progenitor	OLIG1		HSPE1	0.307989	1.36182e-61	GC_type_2		RGS2	0.64891	0.337	0.119	4e-58	C2
MP27	Oligo Progenitor	APOD		ANP32B	0.307559	7.63626e-72	GC_type_2		CYP3A5	0.758378	0.653	0.488	1.81e-57	C2
MP27	Oligo Progenitor	DLL3		PDCD5	0.307069	1.21699e-88	GC_type_2		MALL	0.808644	0.515	0.306	8.47e-56	C2
MP27	Oligo Progenitor	PLP1		FERMT1	0.303235	3.21078e-116	GC_type_2		AMN	0.773058	0.636	0.477	1.13e-55	C2
MP27	Oligo Progenitor	NEU4		MT-CYB	0.300606	1.38823e-94	GC_type_2		CLDN7	0.491542	0.846	0.756	2.11e-55	C2
MP27	Oligo Progenitor	BCAN		SEC11A	0.298753	1.9642e-94	GC_type_2		CHP2	0.649765	0.298	0.103	2.79e-55	C2
MP27	Oligo Progenitor	SOX8		TMC5	0.298496	2.45219e-47	GC_type_2		CYSTM1	0.505145	0.884	0.766	9.86e-55	C2
MP27	Oligo Progenitor	TNR		RPS8	0.29775	1.81343e-132	GC_type_2		KHK	0.646298	0.251	0.073	1.01e-54	C2
MP27	Oligo Progenitor	OMG		SOX4	0.297227	3.69997e-30	GC_type_2		TSPAN1	0.622419	0.7	0.497	9.47e-54	C2
MP27	Oligo Progenitor	TMEM206		FAU	0.296477	1.78249e-123	GC_type_2		GSN	0.953123	0.558	0.371	5.26e-51	C2
MP27	Oligo Progenitor	LPPR1		RAB25	0.296276	9.90147e-106	GC_type_2		PCK1	0.976477	0.461	0.242	3.98e-50	C2
MP27	Oligo Progenitor	NKAIN4		GUK1	0.296048	2.80638e-57	GC_type_2		ACSL5	0.868222	0.437	0.242	5.82e-50	C2
MP27	Oligo Progenitor	FIBIN		NDUFA4	0.294782	2.29919e-77	GC_type_2		TMEM37	0.689312	0.298	0.111	6.21e-50	C2
MP27	Oligo Progenitor	SGK1		GDF15	0.294038	8.45673e-23	GC_type_2		SPINK1	0.499173	0.782	0.594	3.49e-49	C2
MP27	Oligo Progenitor	SLC1A1		MTDH	0.293135	3.41268e-67	GC_type_2		ATP5D	0.497424	0.875	0.796	6.55e-49	C2
MP27	Oligo Progenitor	CA10		RPS9	0.292765	3.89765e-111	GC_type_2		ATP1A1	0.715455	0.671	0.58	8.06e-48	C2
MP27	Oligo Progenitor	LMF1		YWHAB	0.292749	1.73478e-58	GC_type_2		MUC13	0.768313	0.579	0.422	1.71e-47	C2
MP27	Oligo Progenitor	PTGDS		PPM1G	0.292172	3.42426e-99	GC_type_2		ACAA1	0.78272	0.497	0.319	3.49e-47	C2
MP27	Oligo Progenitor	SERINC5		GPX4	0.290659	3.86233e-64	GC_type_2		CCL15	0.723792	0.365	0.174	5.44e-46	C2
MP27	Oligo Progenitor	ASCL1		CDV3	0.289819	3.4274e-85	GC_type_2		COX5B	0.42329	0.923	0.87	5.86e-46	C2
MP27	Oligo Progenitor	DLL1		COX5A	0.288178	2.57888e-76	GC_type_2		KRT8	0.352487	0.97	0.929	7.95e-46	C2
MP27	Oligo Progenitor	OLIG2		STOML2	0.288033	5.40395e-85	GC_type_2		THOP1	0.663734	0.344	0.155	1.14e-45	C2
MP27	Oligo Progenitor	PSAT1		RPL13A	0.286955	1.95653e-135	GC_type_2		TMSB4X	0.297126	0.993	0.968	3.08e-45	C2
MP27	Oligo Progenitor	RAB33A		RPL9	0.28634	3.00271e-88	GC_type_2		PSME2	0.608797	0.76	0.664	5.02e-45	C2
MP27	Oligo Progenitor	SCRG1		SF3B6	0.284826	1.22074e-81	GC_type_2		NEAT1	0.536486	0.908	0.899	4.92e-44	C2
MP27	Oligo Progenitor	CNP		RPL27	0.283992	5.27142e-94	GC_type_2		ID3	0.656564	0.405	0.198	1.15e-43	C2
MP27	Oligo Progenitor	LIMA1		SNHG7	0.283104	1.3615e-100	GC_type_2		EPS8L2	0.713663	0.494	0.312	1.62e-43	C2
MP27	Oligo Progenitor	THY1		PDCD6	0.283016	1.03044e-93	GC_type_2		DGAT1	0.841772	0.511	0.353	7.05e-43	C2
MP27	Oligo Progenitor	TUBB4A		LAPTM4B	0.282796	4.67811e-129	GC_type_2		MALAT1	0.317192	0.997	0.995	4.55e-42	C2
MP27	Oligo Progenitor	BCAS1		LY6E	0.282667	1.0301e-77	GC_type_2		AKR7A3	0.821374	0.551	0.411	6.51e-42	C2
MP27	Oligo Progenitor	CNTN1		TSPO	0.281167	1.91744e-59	GC_type_2		GPX4	0.633968	0.733	0.693	3.66e-39	C2
MP27	Oligo Progenitor	HES6		EIF4EBP1	0.280005	2.39983e-85	GC_type_2		MYO7B	0.576521	0.333	0.153	9.94e-39	C2
MP27	Oligo Progenitor	LHFPL3		SMAP1	0.279916	4.46644e-116	GC_type_2		CYP4F12	0.490364	0.258	0.095	2.16e-38	C2
MP27	Oligo Progenitor	PDGFRA		GADD45GIP1	0.27972	8.71385e-74	GC_type_2		HLA-F	0.645891	0.599	0.488	5.23e-38	C2
MP27	Oligo Progenitor	RGR		XRN2	0.279362	1.35712e-110	GC_type_2		ACHE	0.605895	0.298	0.127	1.48e-37	C2
MP27	Oligo Progenitor	SCD5		PA2G4	0.279121	2.4234e-64	GC_type_2		TMEM54	0.628034	0.636	0.548	2.08e-37	C2
MP27	Oligo Progenitor	ANGPTL2		MT-ND2	0.278716	5.16006e-61	GC_type_2		UQCR11.1	0.416468	0.86	0.813	3.08e-36	C2
MP27	Oligo Progenitor	DHCR7		RPS19	0.27552	1.72137e-116	GC_type_2		CFDP1	0.713665	0.59	0.503	4.67e-36	C2
MP27	Oligo Progenitor	FGF12		ADRM1	0.275425	1.59908e-94	GC_type_2		GUK1	0.484036	0.784	0.719	6.98e-36	C2
MP27	Oligo Progenitor	MPZL1		SDCBP2	0.275233	9.61278e-72	GC_type_2		MUC17	0.640387	0.348	0.177	2.27e-35	C2
MP27	Oligo Progenitor	MSMO1		HNRNPA1	0.273627	2.1129e-47	GC_type_2		MISP	0.550583	0.613	0.518	9.76e-33	C2
MP27	Oligo Progenitor	P2RX7		MYL12B	0.273419	3.75062e-37	GC_type_2		MPST	0.67657	0.559	0.48	1.05e-31	C2
MP27	Oligo Progenitor	RTKN		UBXN4	0.27333	1.10558e-72	GC_type_2		SH3BGRL3	0.493683	0.726	0.659	1.91e-31	C2
MP27	Oligo Progenitor	TNFRSF21		EIF3I	0.27292	9.06317e-80	GC_type_2		MTRNR2L12	0.473898	0.259	0.108	4.6e-30	C2
MP27	Oligo Progenitor	SMOC1		RPL18A	0.272696	5.34711e-138	GC_type_2		CAMK2N1	0.605588	0.36	0.206	3.12e-29	C2
MP27	Oligo Progenitor	ACAT2		RAB2A	0.272049	6.10204e-68	GC_type_2		ATP5J	0.588758	0.636	0.597	3.79e-29	C2
MP27	Oligo Progenitor	FDFT1		TPT1	0.272011	3.02552e-83	GC_type_2		CTSE	0.553972	0.609	0.432	6.29e-29	C2
MP27	Oligo Progenitor	PGRMC1		RPL5	0.271766	2.02095e-58	GC_type_2		SLC22A18	0.612603	0.442	0.308	1.79e-27	C2
MP28	Oligo normal	APOD		PSMD7	0.271085	6.76571e-83	GC_type_2		MT1H	1.02622	0.431	0.272	7.9e-27	C2
MP28	Oligo normal	MBP		SSB	0.269627	6.95063e-94	GC_type_2		COX4I1	0.368755	0.886	0.838	8.78e-27	C2
MP28	Oligo normal	PLA2G16		RPL4	0.269525	8.19686e-53	GC_type_2		UBL5	0.401184	0.78	0.76	9.28e-27	C2
MP28	Oligo normal	PLP1		RPL22	0.269236	1.04044e-75	GC_type_2		COX7C	0.416415	0.861	0.8	1.02e-26	C2
MP28	Oligo normal	PPP1R14A		GSTK1	0.268843	9.81396e-80	GC_type_2		DHRS11	0.596589	0.332	0.195	1.87e-25	C2
MP28	Oligo normal	SEPP1		SERBP1	0.26834	3.40049e-52	GC_type_2		VILL	0.597109	0.406	0.27	9.84e-25	C2
MP28	Oligo normal	TF		MRPS34	0.267286	1.13766e-93	GC_type_2		UQCR10	0.447453	0.669	0.627	2.08e-24	C2
MP28	Oligo normal	GSN		RHOD	0.266158	6.71949e-120	GC_type_2		RP11-294O2.2	0.633581	0.348	0.214	2.55e-24	C2
MP28	Oligo normal	PTGDS		SH3YL1	0.264139	1.55457e-115	GC_type_2		MT1G	0.85748	0.726	0.704	4.26e-24	C2
MP28	Oligo normal	APLP1		FHL2	0.264045	3.44191e-52	GC_type_2		FUOM	0.669245	0.38	0.249	5.5e-24	C2
MP28	Oligo normal	CLDN11		CYBA	0.263239	1.55788e-35	GC_type_2		MT1M	0.782821	0.398	0.251	1.29e-23	C2
MP28	Oligo normal	CLDND1		MT-ND4	0.262915	3.55628e-74	GC_type_2		SPATS2L	0.56494	0.605	0.552	3.03e-23	C2
MP28	Oligo normal	CNP		TALDO1	0.262545	5.28948e-86	GC_type_2		ATP5I	0.32666	0.862	0.87	3.88e-23	C2
MP28	Oligo normal	RNASE1		HTATIP2	0.261391	1.82163e-124	GC_type_2		CLTB	0.531273	0.587	0.5	1.07e-22	C2
MP28	Oligo normal	SCD		S100A16	0.26037	1.12287e-44	GC_type_2		GFER	0.580532	0.332	0.204	2.33e-22	C2
MP28	Oligo normal	44443		PTGES3	0.26018	7.70686e-65	GC_type_2		CFL1	0.327468	0.906	0.843	2.84e-22	C2
MP28	Oligo normal	ANLN		COX4I1	0.260132	2.01534e-74	GC_type_2		CHCHD10	0.423875	0.691	0.65	4.34e-21	C2
MP28	Oligo normal	CRYAB		PSMB8	0.259962	9.88013e-82	GC_type_2		HLA-DRB1	0.735986	0.547	0.47	8.27e-21	C2
MP28	Oligo normal	ELOVL1		NOB1	0.259752	4.08082e-125	GC_type_2		HLA-DRA	0.751839	0.548	0.456	1.7e-19	C2
MP28	Oligo normal	HSPA2		KRT19	0.259365	6.10581e-48	GC_type_2		OAT	0.700665	0.413	0.317	2.16e-19	C2
MP28	Oligo normal	PLLP		C1QBP	0.259278	1.54537e-66	GC_type_2		PMM1	0.469866	0.255	0.133	2.61e-19	C2
MP28	Oligo normal	SIRT2		TRIM31	0.257775	2.72579e-46	GC_type_2		VSIG2	0.623196	0.504	0.431	6.38e-19	C2
MP28	Oligo normal	SLC44A1		S100A6	0.257629	1.97455e-60	GC_type_2		SAT2	0.673142	0.431	0.347	8.99e-19	C2
MP28	Oligo normal	BIN1		TMEM176A	0.255481	9.60102e-30	GC_type_2		TXNDC17	0.411673	0.664	0.623	1.28e-18	C2
MP28	Oligo normal	CMTM5		OAZ1	0.254522	1.99459e-52	GC_type_2		COX7B	0.32287	0.799	0.773	1.43e-18	C2
MP28	Oligo normal	ERMN		CIB1	0.254174	5.69107e-51	GC_type_2		SULT1B1	0.500166	0.285	0.166	1.72e-18	C2
MP28	Oligo normal	FAM107B		TYMP	0.25408	1.09202e-87	GC_type_2		UQCRQ	0.35573	0.796	0.751	3.59e-18	C2
MP28	Oligo normal	LARP6		RPS13	0.253132	4.33176e-79	GC_type_2		CDKN1A	0.580288	0.384	0.27	3.99e-18	C2
MP28	Oligo normal	LHPP		EEF1A1	0.2531	5.69562e-66	GC_type_2		PSMB10	0.57756	0.419	0.328	4.32e-18	C2
MP28	Oligo normal	MAG		RPL3	0.252665	4.83834e-56	GC_type_2		ATPIF1	0.369136	0.718	0.715	6.86e-18	C2
MP28	Oligo normal	MOBP		HLA-B	0.252356	3.07419e-39	GC_type_2		COX7A2	0.337573	0.738	0.689	1.41e-17	C2
MP28	Oligo normal	PLEKHB1		SNRPB	0.251276	7.89658e-67	GC_type_2		SLC6A8	0.458006	0.267	0.147	4.26e-17	C2
MP28	Oligo normal	QDPR		RPL23	0.250757	5.57836e-67	GC_type_2		TNFRSF14	0.526602	0.368	0.26	1.63e-16	C2
MP28	Oligo normal	S100A1		RTF2	0.250663	1.84609e-120	GC_type_2		TMEM59	0.489648	0.583	0.542	3.67e-16	C2
MP28	Oligo normal	SLAIN1		LYZ	-0.251191	2.84828e-46	GC_type_2		CCL28	0.508015	0.289	0.18	6.94e-16	C2
MP28	Oligo normal	SLC48A1		SMIM24	-0.252773	1.10045e-37	GC_type_2		CD151	0.443041	0.573	0.547	1.34e-15	C2
MP28	Oligo normal	TUBB4A		SNHG9	-0.254301	2.63326e-35	GC_type_2		GSTA1	0.755341	0.348	0.244	2.82e-15	C2
MP28	Oligo normal	TMEM144		PPDPF	-0.263375	5.34103e-53	GC_type_2		PLA2G10	0.612603	0.364	0.271	6.4e-15	C2
MP28	Oligo normal	ABCA2		MYADM	-0.263988	1.93286e-48	GC_type_2		GDA	0.469225	0.281	0.175	1.21e-14	C2
MP28	Oligo normal	CA2		TM9SF3	-0.266751	1.319e-06	GC_type_2		APOL1	0.646071	0.292	0.183	1.5e-14	C2
MP28	Oligo normal	KLK6		LGALS1	-0.272662	0.00339246	GC_type_2		HSD17B2	0.500115	0.405	0.31	2.97e-14	C2
MP28	Oligo normal	MAL		SSR4	-0.276618	6.87518e-22	GC_type_2		GADD45B	0.462204	0.384	0.268	3.49e-14	C2
MP28	Oligo normal	SPOCK3		SCNN1A	-0.277527	4.27497e-70	GC_type_2		PEBP1	0.431445	0.683	0.655	4.89e-14	C2
MP28	Oligo normal	HAPLN2		USP53	-0.281373	9.91772e-11	GC_type_2		MT1E	0.491748	0.749	0.701	9.86e-14	C2
MP28	Oligo normal	UGT8		STARD10	-0.28443	1.22172e-05	GC_type_2		BAIAP2L2	0.414928	0.255	0.149	1.46e-13	C2
MP28	Oligo normal	STMN4		TOB1	-0.286643	0.0101029	GC_type_2		CD74	0.60247	0.61	0.564	2.48e-13	C2
MP28	Oligo normal	ATP1B1		GPX2	-0.287004	1.89923e-07	GC_type_2		DUSP1	0.376252	0.598	0.529	3.22e-13	C2
MP28	Oligo normal	44447		CEACAM5	-0.28994	6.53675e-41	GC_type_2		PPP1R14D	0.61955	0.309	0.22	3.48e-13	C2
MP28	Oligo normal	PACS2		JUNB	-0.291599	2.38273e-17	GC_type_2		FCGRT	0.494445	0.559	0.545	7.39e-13	C2
MP28	Oligo normal	ANKS1B		MT-ND4L	-0.294152	2.05831e-42	GC_type_2		LGALS3BP	0.362149	0.752	0.763	8.06e-13	C2
MP29	NPC/OPC	BTG2		B4GALT1	-0.295521	0.000170631	GC_type_2		ZBTB7B	0.481137	0.277	0.179	9.18e-13	C2
MP29	NPC/OPC	SOX6		UQCRQ	-0.300397	6.50762e-19	GC_type_2		VPS28	0.410028	0.596	0.582	1.26e-12	C2
MP29	NPC/OPC	BAZ2B		GADD45B	-0.300738	7.14073e-35	GC_type_2		GSDMB	0.511615	0.317	0.223	1.7e-12	C2
MP29	NPC/OPC	SOX4		RPS28	-0.30507	2.73073e-83	GC_type_2		CARD16	0.492278	0.271	0.174	1.93e-12	C2
MP29	NPC/OPC	DSEL		RPS17	-0.306321	2.37796e-14	GC_type_2		PPDPF	0.299189	0.884	0.884	3.03e-12	C2
MP29	NPC/OPC	MXD4		MT-ND3	-0.311196	1.03569e-27	GC_type_2		NDUFB1	0.380649	0.621	0.633	4.52e-12	C2
MP29	NPC/OPC	PNRC1		MCL1	-0.311758	5.43616e-22	GC_type_2		ACO2	0.538365	0.332	0.254	8.95e-12	C2
MP29	NPC/OPC	SOX5		MXD1	-0.313016	2.1943e-27	GC_type_2		GNA11	0.494389	0.373	0.298	1.25e-11	C2
MP29	NPC/OPC	CHD7		MUC6	-0.313508	4.08935e-115	GC_type_2		SLC28A2	0.393816	0.256	0.153	1.3e-11	C2
MP29	NPC/OPC	GRIA2		RPS29	-0.316912	1.33137e-54	GC_type_2		MTMR11	0.468267	0.292	0.2	2.04e-11	C2
MP29	NPC/OPC	MAP3K1		DNAJB1	-0.31813	1.1752e-13	GC_type_2		TST	0.556341	0.333	0.259	4.06e-11	C2
MP29	NPC/OPC	OLIG1		C19orf33	-0.319237	6.28478e-25	GC_type_2		FAM46A	0.485385	0.336	0.246	5.85e-11	C2
MP29	NPC/OPC	SESN3		XBP1	-0.319574	1.50945e-12	GC_type_2		MVP	0.445731	0.521	0.502	1.37e-10	C2
MP29	NPC/OPC	UBE2H		TMA7	-0.320915	6.2361e-53	GC_type_2		CLDN3	0.405628	0.551	0.494	3.27e-10	C2
MP29	NPC/OPC	ABAT		NDRG1	-0.321753	4.38407e-13	GC_type_2		ACADS	0.550774	0.333	0.265	1.28e-09	C2
MP29	NPC/OPC	DCX		CST3	-0.321975	7.28056e-54	GC_type_2		ITM2B	0.31669	0.698	0.641	1.38e-09	C2
MP29	NPC/OPC	DOCK10		TMSB4X	-0.328482	1.08573e-111	GC_type_2		PNPLA2	0.482904	0.383	0.316	2.92e-09	C2
MP29	NPC/OPC	GLCCI1		SEC62	-0.329662	0.0327841	GC_type_2		PTGR1	0.574724	0.318	0.246	4.53e-09	C2
MP29	NPC/OPC	KCNQ1OT1		NDUFA3	-0.333283	5.03326e-23	GC_type_2		NDUFA3	0.33878	0.649	0.691	6.25e-09	C2
MP29	NPC/OPC	KDM5B		FOS	-0.339068	2.41681e-37	GC_type_2		TYMP	0.475609	0.39	0.319	7.92e-09	C2
MP29	NPC/OPC	KLHL24		HNRNPH1	-0.339952	1.09478e-13	GC_type_2		C14orf2	0.308788	0.711	0.726	1e-08	C2
MP29	NPC/OPC	MAP2		TCEAL9	-0.340742	5.97974e-66	GC_type_2		FIS1	0.430669	0.529	0.543	1.31e-08	C2
MP29	NPC/OPC	OLIG2		SMIM22	-0.340914	1.71292e-26	GC_type_2		AKR1C3	0.435622	0.421	0.363	1.44e-08	C2
MP29	NPC/OPC	PEAK1		PPP1R15A	-0.343163	0.00949778	GC_type_2		REEP6	0.507433	0.329	0.264	2.61e-08	C2
MP29	NPC/OPC	RAB3IP		ATP5ME	-0.351012	1.20211e-55	GC_type_2		XAF1	0.373696	0.263	0.177	2.69e-08	C2
MP29	NPC/OPC	RFTN2		RHOB	-0.351457	1.05574e-17	GC_type_2		TNFSF10	0.455707	0.325	0.253	3.15e-08	C2
MP29	NPC/OPC	RFX4		CTSD	-0.354263	1.69975e-23	GC_type_2		AKAP9	0.368843	0.607	0.637	3.63e-08	C2
MP29	NPC/OPC	TANC2		CRIP1	-0.355247	0.0111609	GC_type_2		CD68	0.465582	0.318	0.252	3.7e-08	C2
MP29	NPC/OPC	TRIO		B2M	-0.357747	6.32176e-159	GC_type_2		CD63	0.25871	0.693	0.672	5.32e-08	C2
MP29	NPC/OPC	VCAN		SFN	-0.362295	4.09395e-10	GC_type_2		CBR1	0.632406	0.391	0.36	6.03e-08	C2
MP29	NPC/OPC	ZNF91		DUSP1	-0.363661	3.51181e-08	GC_type_2		CTSZ	0.47959	0.321	0.258	8.76e-08	C2
MP29	NPC/OPC	FAM181B		MTRNR2L8	-0.368661	6.72931e-45	GC_type_2		CLDN15	0.414987	0.325	0.243	1.63e-07	C2
MP29	NPC/OPC	STMN4		NDUFB1	-0.376322	2.42602e-34	GC_type_2		GSTK1	0.45531	0.503	0.491	1.7e-07	C2
MP29	NPC/OPC	DLL3		IGFBP2	-0.37868	7.74852e-11	GC_type_2		EPHX2	0.417458	0.291	0.217	1.98e-07	C2
MP29	NPC/OPC	BTG1		ZFP36	-0.382856	1.11722e-70	GC_type_2		ARHGEF16	0.41661	0.282	0.203	2.09e-07	C2
MP29	NPC/OPC	TXNIP		KCNQ1OT1	-0.385576	5.28257e-05	GC_type_2		PPP1R16A	0.416135	0.439	0.404	2.67e-07	C2
MP29	NPC/OPC	LDLRAD3		JUND	-0.386365	2.29928e-75	GC_type_2		P4HB	0.294469	0.682	0.692	2.7e-06	C2
MP29	NPC/OPC	SOX11		EGR1	-0.38725	9.67104e-23	GC_type_2		TNFRSF1A	0.535005	0.35	0.312	7.81e-06	C2
MP29	NPC/OPC	HIP1		LDHB	-0.398044	5.14777e-66	GC_type_2		SOD1	0.29017	0.74	0.742	2.02e-05	C2
MP29	NPC/OPC	FGFBP3		FABP5	-0.400702	3.41819e-63	GC_type_2		TP53I3	0.430329	0.362	0.312	3.19e-05	C2
MP29	NPC/OPC	MTSS1		CLU	-0.405258	1.46541e-38	GC_type_2		ALKBH7	0.346295	0.51	0.535	5.17e-05	C2
MP29	NPC/OPC	SPRY4		MTRNR2L12	-0.410409	1.99574e-56	GC_type_2		COMTD1	0.447773	0.42	0.404	6.09e-05	C2
MP29	NPC/OPC	REV3L		AGR2	-0.411054	3.11657e-83	GC_type_2		RNF213	0.331552	0.548	0.553	7.69e-05	C2
MP29	NPC/OPC	MMP16		KLF4	-0.411335	6.89575e-22	GC_type_2		POR	0.445207	0.333	0.289	8.07e-05	C2
MP29	NPC/OPC	KLF12		REG4	-0.420676	3.35633e-33	GC_type_2		SLC9A3R1	0.441201	0.369	0.345	8.61e-05	C2
MP29	NPC/OPC	TFDP2		ANXA10	-0.430705	0.00249317	GC_type_2		SLC25A5	0.34541	0.618	0.589	0.000139	C2
MP29	NPC/OPC	CADM2		FOSB	-0.453019	6.79703e-64	GC_type_2		COX17	0.374359	0.514	0.543	0.000154	C2
MP29	NPC/OPC	ARHGEF7		SNHG25	-0.460286	3.37907e-87	GC_type_2		CALM3	0.39966	0.5	0.522	0.000183	C2
MP29	NPC/OPC	GOLGB1		TSC22D3	-0.463626	6.50357e-52	GC_type_2		LUZP1	0.395636	0.288	0.231	0.000225	C2
MP29	NPC/OPC	ZMYM2		C4orf48	-0.467084	5.10759e-155	GC_type_2		ECHDC2	0.438554	0.315	0.27	0.000278	C2
MP3	Cell Cylce HMG-rich	STMN1		SERPINA1	-0.469337	2.75479e-37	GC_type_2		AKR7A2	0.482714	0.326	0.301	0.000614	C2
MP3	Cell Cylce HMG-rich	TUBA1B		CD24	-0.482208	2.16904e-82	GC_type_2		PSME1	0.296494	0.609	0.621	0.000768	C2
MP3	Cell Cylce HMG-rich	H2AFZ		DDX5	-0.493106	1.05307e-96	GC_type_2		CALM1	0.306526	0.598	0.621	0.00116	C2
MP3	Cell Cylce HMG-rich	DUT		ALDH1A1	-0.506648	2.82201e-05	GC_type_2		FAM3C	0.500322	0.299	0.265	0.00119	C2
MP3	Cell Cylce HMG-rich	TUBB		PIGR	-0.508974	1.03653e-58	GC_type_2		MXD1	0.403037	0.326	0.282	0.00138	C2
MP3	Cell Cylce HMG-rich	PCNA		FABP1	-0.517493	2.04578e-07	GC_type_2		GNG5	0.370127	0.497	0.531	0.00149	C2
MP3	Cell Cylce HMG-rich	HMGB2		KRT20	-0.525849	4.35005e-91	GC_type_2		SELENBP1	0.380312	0.377	0.346	0.00214	C2
MP3	Cell Cylce HMG-rich	KIAA0101		VSIG2	-0.54093	0.000401645	GC_type_2		REEP3	0.435115	0.289	0.253	0.00215	C2
MP3	Cell Cylce HMG-rich	HMGB1		SGK1	-0.548024	3.56927e-98	GC_type_2		TXNIP	0.43828	0.353	0.313	0.00282	C2
MP3	Cell Cylce HMG-rich	RANBP1		JCHAIN	-0.579276	3.05212e-140	GC_type_2		HSD17B11	0.491698	0.369	0.358	0.00344	C2
MP3	Cell Cylce HMG-rich	RAN		IGLC2	-0.589773	4.61313e-179	GC_type_2		SCP2	0.357045	0.478	0.502	0.00362	C2
MP3	Cell Cylce HMG-rich	TYMS		IGKC	-0.593637	7.16082e-241	GC_type_2		TMEM256	0.447036	0.372	0.37	0.00398	C2
MP3	Cell Cylce HMG-rich	H2AFV		CXCL17	-0.600336	6.86051e-76	GC_type_2		MUC5AC	0.822465	0.558	0.558	0.00446	C2
MP3	Cell Cylce HMG-rich	SLC25A5		IGHG4	-0.627648	4.4031e-21	GC_type_2		EPN1	0.41297	0.366	0.348	0.00504	C2
MP3	Cell Cylce HMG-rich	CKS1B		TFF3	-0.630543	6.55312e-88	GC_type_2		CA2	0.338394	0.421	0.376	0.00684	C2
MP3	Cell Cylce HMG-rich	SNRPG		SPINK1	-0.669184	1.88348e-113	GC_type_2		C4orf3	0.443693	0.415	0.435	0.00935	C2
MP3	Cell Cylce HMG-rich	COX8A		IGLC3	-0.674352	3.29715e-145	GC_type_2		SLC39A5	0.387183	0.351	0.326	0.01	C2
MP3	Cell Cylce HMG-rich	HSPE1		GLUL	-0.709441	7.39002e-136	GC_type_2		DDT	0.285413	0.395	0.342	0.0172	C2
MP3	Cell Cylce HMG-rich	SNRPB		RNASE1	-0.741644	1.30857e-96	GC_type_2		CHMP2A	0.304639	0.556	0.592	0.018	C2
MP3	Cell Cylce HMG-rich	ANAPC11		PHGR1	-0.746934	1.24784e-61	GC_type_2		N4BP2L2	0.31211	0.506	0.533	0.0229	C2
MP3	Cell Cylce HMG-rich	SLIRP		MUC1	-0.777931	1.02619e-54	GC_type_2		NBL1	0.424597	0.373	0.365	0.028	C2
MP3	Cell Cylce HMG-rich	HMGN1		MT2A	-0.784579	7.61666e-90	GC_type_2		PEPD	0.529128	0.296	0.279	0.0344	C2
MP3	Cell Cylce HMG-rich	NAA38		CA2	-0.827236	7.44014e-37	GC_type_2		EPS8L3	0.434956	0.373	0.367	0.0373	C2
MP3	Cell Cylce HMG-rich	SNRPD1		FCGBP	-0.873081	1.98177e-131	GC_type_2		SMCHD1	0.396657	0.336	0.309	0.0387	C2
MP3	Cell Cylce HMG-rich	SNRPE		IGHA1	-0.934249	0	GC_type_2		AURKAIP1	0.295406	0.561	0.62	0.041	C2
MP3	Cell Cylce HMG-rich	ATP5G3		REG1A	-0.961192	1.77812e-125	GC_type_2		PRDX5	0.253308	0.672	0.711	0.0461	C2
MP3	Cell Cylce HMG-rich	HIST1H4C		TFF1	-0.963748	5.63735e-149	GC_type_2		SNORA76	0.821117	0.705	0.452	8.01e-132	C3
MP3	Cell Cylce HMG-rich	HSPD1		MUC5AC	-1.0092	1.49907e-77	GC_type_2		FCGBP	1.18706	0.388	0.11	3.52e-128	C3
MP3	Cell Cylce HMG-rich	NME1		PSCA	-1.17994	8.54001e-125	GC_type_2		SNHG8	0.788883	0.643	0.438	8.93e-117	C3
MP3	Cell Cylce HMG-rich	TK1		TFF2	-1.27202	1.56647e-76	GC_type_2		POLR2L	0.631924	0.805	0.707	1.96e-116	C3
MP3	Cell Cylce HMG-rich	HMGN2		PGC	-2.13357	1.95592e-290	GC_type_2		SNORD3A	1.04132	0.438	0.19	1.05e-93	C3
MP3	Cell Cylce HMG-rich	MIF		LIPF	-2.13776	5.53637e-279	GC_type_2		SYT8	0.755478	0.293	0.096	6.87e-84	C3
MP3	Cell Cylce HMG-rich	SNRPF							CDC42EP5	0.486651	0.471	0.232	3.24e-80	C3
MP3	Cell Cylce HMG-rich	ATP5G1							CYBA	0.456285	0.844	0.766	4.61e-68	C3
MP3	Cell Cylce HMG-rich	TPI1							CHCHD10	0.490787	0.74	0.615	5.02e-67	C3
MP3	Cell Cylce HMG-rich	COX5A							RPL36A	0.392959	0.93	0.877	1.27e-60	C3
MP3	Cell Cylce HMG-rich	ERH							EFHD2	0.459381	0.535	0.396	3.01e-50	C3
MP3	Cell Cylce HMG-rich	HMGA1							S100A6	0.460143	0.99	0.993	7.67e-50	C3
MP3	Cell Cylce HMG-rich	HNRNPA2B1							C1orf63	0.491777	0.488	0.323	1.04e-48	C3
MP3	Cell Cylce HMG-rich	MCM7							METTL12	0.514015	0.288	0.134	4.14e-45	C3
MP3	Cell Cylce HMG-rich	NUCB2							RPS23	0.340089	0.941	0.9	8.24e-44	C3
MP3	Cell Cylce HMG-rich	SIVA1							ACADVL	0.384776	0.689	0.571	2.58e-43	C3
MP3	Cell Cylce HMG-rich	SRSF7							RPL35A	0.278593	0.957	0.909	6.39e-42	C3
MP3	Cell Cylce HMG-rich	YBX1							GSTK1	0.34915	0.579	0.452	3.01e-39	C3
MP3	Cell Cylce HMG-rich	LSM4							GKN1	0.349456	0.258	0.113	3.63e-39	C3
MP3	Cell Cylce HMG-rich	ANP32B							KRT18	0.344629	0.941	0.895	1.19e-38	C3
MP3	Cell Cylce HMG-rich	UQCRQ							HSPG2	0.347372	0.298	0.151	2.15e-37	C3
MP3	Cell Cylce HMG-rich	HSPB11							ARGLU1	0.461342	0.682	0.615	2.27e-34	C3
MP3	Cell Cylce HMG-rich	SUMO2							SNHG12	0.393933	0.256	0.131	1.17e-29	C3
MP3	Cell Cylce HMG-rich	SNRPD3							MIF	0.354145	0.732	0.67	2.3e-28	C3
MP30	PDAC-classical	TFF1							KRT8	0.297164	0.953	0.926	8.27e-28	C3
MP30	PDAC-classical	TFF3							KCNQ1OT1	0.329255	0.255	0.134	8.35e-27	C3
MP30	PDAC-classical	CEACAM6							ATP2C2	0.366131	0.296	0.178	3.69e-26	C3
MP30	PDAC-classical	AGR2							MT1H	0.387488	0.382	0.251	1.17e-25	C3
MP30	PDAC-classical	LGALS4							DMBT1	0.473082	0.386	0.251	2.98e-25	C3
MP30	PDAC-classical	PHGR1							CLDN15	0.282009	0.343	0.212	8.48e-25	C3
MP30	PDAC-classical	PLAC8							IGJ	0.330864	0.573	0.465	2.21e-24	C3
MP30	PDAC-classical	SLC40A1							ATPIF1	0.285832	0.735	0.706	3.52e-23	C3
MP30	PDAC-classical	TM4SF4							CD44	0.321652	0.318	0.206	3.92e-22	C3
MP30	PDAC-classical	TSPAN8							ABHD11	0.397766	0.38	0.285	5.36e-21	C3
MP30	PDAC-classical	ANXA10							JUN	0.436573	0.825	0.833	5.71e-20	C3
MP30	PDAC-classical	LYZ							GADD45B	0.386141	0.364	0.246	7.15e-20	C3
MP30	PDAC-classical	TFF2							MIB2	0.270697	0.264	0.161	1.56e-19	C3
MP30	PDAC-classical	CTSE							SLC25A6	0.317351	0.767	0.72	1.68e-19	C3
MP30	PDAC-classical	GCNT3							EFCAB4A	0.32638	0.393	0.293	3.17e-19	C3
MP30	PDAC-classical	GPX2							IER2	0.380155	0.717	0.708	3.27e-19	C3
MP30	PDAC-classical	MUC13							WASH4P	0.310084	0.409	0.303	4.46e-19	C3
MP30	PDAC-classical	MUC5AC							FOSB	0.549451	0.645	0.612	1.35e-18	C3
MP30	PDAC-classical	MUC5B							AKAP9	0.328466	0.655	0.622	3.56e-18	C3
MP30	PDAC-classical	PIGR							SLC38A2	0.351747	0.377	0.281	8.67e-18	C3
MP30	PDAC-classical	CEACAM5							TRPM4	0.258975	0.284	0.181	1.11e-17	C3
MP30	PDAC-classical	CLDN18							EGR1	0.424589	0.453	0.365	3.82e-17	C3
MP30	PDAC-classical	FAM3D							ABCC3	0.335928	0.536	0.468	8.9e-17	C3
MP30	PDAC-classical	SPINK1							INF2	0.28895	0.353	0.255	3.68e-16	C3
MP30	PDAC-classical	AGR3							RP11-304L19.5	0.282357	0.292	0.205	7.56e-15	C3
MP30	PDAC-classical	DUOX2							HEXIM1	0.501684	0.399	0.321	2.73e-14	C3
MP30	PDAC-classical	PLA2G10							SOX4	0.45126	0.587	0.539	4.9e-14	C3
MP30	PDAC-classical	REG4							SNHG9	0.30752	0.385	0.292	1.19e-13	C3
MP30	PDAC-classical	DUOXA2							CLDN3	0.387145	0.543	0.482	6.43e-13	C3
MP30	PDAC-classical	PDE4C							HSPB1	0.288056	0.652	0.615	8.22e-13	C3
MP30	PDAC-classical	PSCA							S100A4	0.857197	0.32	0.259	1.38e-11	C3
MP30	PDAC-classical	TSPAN1							BTG1	0.323849	0.595	0.541	1.54e-11	C3
MP30	PDAC-classical	VSIG2							TUBA1B	0.323695	0.602	0.546	6.96e-11	C3
MP30	PDAC-classical	CA2							PNISR	0.324959	0.525	0.483	1.55e-10	C3
MP30	PDAC-classical	HPGD							PGC	1.12501	0.322	0.222	4.28e-10	C3
MP30	PDAC-classical	DPCR1							PHLDA2	0.302167	0.555	0.52	2.42e-09	C3
MP30	PDAC-classical	OLFM4							ERN2	0.251376	0.453	0.384	6.63e-09	C3
MP30	PDAC-classical	AKR7A3							YME1L1	0.322824	0.445	0.394	7.65e-09	C3
MP30	PDAC-classical	CDH17							PPP1R10	0.363171	0.382	0.324	1.98e-08	C3
MP30	PDAC-classical	FXYD3							LIMA1	0.285255	0.498	0.467	2.52e-08	C3
MP30	PDAC-classical	PDZK1IP1							OLFM4	0.667642	0.349	0.27	3.15e-08	C3
MP30	PDAC-classical	TCN1							AMD1	0.336884	0.455	0.421	1.46e-07	C3
MP30	PDAC-classical	CEACAM1							EPHA2	0.300339	0.255	0.196	3.09e-07	C3
MP30	PDAC-classical	ISG20							SRSF7	0.257645	0.597	0.589	1.61e-05	C3
MP30	PDAC-classical	LINC01133							CLDN4	0.274471	0.807	0.828	4.58e-05	C3
MP30	PDAC-classical	SLC44A4							N4BP2L2	0.271261	0.542	0.524	5.62e-05	C3
MP30	PDAC-classical	VSIG1							RASSF7	0.257411	0.38	0.343	0.000244	C3
MP30	PDAC-classical	CEACAM7							LIPF	0.335284	0.259	0.178	0.000476	C3
MP30	PDAC-classical	CXCL17							HNRNPAB	0.250389	0.43	0.408	0.00153	C3
MP30	PDAC-classical	CES2							DDX46	0.257643	0.439	0.426	0.00182	C3
MP31	Alveolar	SFTPA1							IGLL5	0.395521	0.438	0.407	0.0463	C3
MP31	Alveolar	SFTPA2							REG1A	1.74305	0.801	0.141	0	C4
MP31	Alveolar	SFTPD							DPEP1	1.31442	0.614	0.058	0	C4
MP31	Alveolar	LRRK2							LIPF	1.29458	0.906	0.115	0	C4
MP31	Alveolar	PGC							CDKN2A	0.812799	0.543	0.05	0	C4
MP31	Alveolar	SFTPC							MAEL	0.7409	0.49	0	0	C4
MP31	Alveolar	C4BPA							PGC	0.594131	0.891	0.173	0	C4
MP31	Alveolar	SFTPB							NOTUM	0.571665	0.354	0.003	0	C4
MP31	Alveolar	AQP1							LINC00392	0.404024	0.336	0.001	0	C4
MP31	Alveolar	ABCA3							BMP4	0.658846	0.467	0.034	2.55e-294	C4
MP31	Alveolar	PEBP4							GHRL	0.55529	0.439	0.027	2.71e-286	C4
MP31	Alveolar	SCD							NRCAM	0.289492	0.273	0.004	4.84e-256	C4
MP31	Alveolar	HSD17B6							NKD2	0.334453	0.26	0.003	2.71e-248	C4
MP31	Alveolar	MFSD2A							TPSAB1	0.415406	0.381	0.025	5.47e-236	C4
MP31	Alveolar	NAPSA							LEMD1	0.332633	0.272	0.006	6.97e-233	C4
MP31	Alveolar	NNMT							VSNL1	0.396152	0.311	0.015	3.27e-218	C4
MP31	Alveolar	PIGR							PLA2G2A	1.05089	0.3	0.016	5.78e-203	C4
MP31	Alveolar	SCGB3A2							IGFBP4	0.70399	0.474	0.071	1.68e-194	C4
MP31	Alveolar	SERPINA1							CFD	0.789112	0.518	0.093	1.86e-184	C4
MP31	Alveolar	SPINK5							CLDN2	0.386933	0.265	0.013	1.03e-183	C4
MP31	Alveolar	C16ORF89							RP11-357H14.17	1.12918	0.722	0.237	1.51e-168	C4
MP31	Alveolar	C3							RPL36A	0.974855	0.969	0.885	5.04e-164	C4
MP31	Alveolar	CACNA2D2							OLFM4	1.25714	0.733	0.24	1.52e-160	C4
MP31	Alveolar	EPHX1							REG3A	1.09597	0.263	0.018	2.23e-158	C4
MP31	Alveolar	MID1IP1							LGALS3	2.0535	0.959	0.799	3.15e-156	C4
MP31	Alveolar	RNASE1							NEBL	0.308437	0.267	0.02	9.75e-156	C4
MP31	Alveolar	ALPL							EFNA3	0.301143	0.315	0.038	2.82e-141	C4
MP31	Alveolar	DHCR24							C9orf16	0.934713	0.887	0.564	1.67e-140	C4
MP31	Alveolar	HOPX							RPL23A	0.900589	0.985	0.943	1.03e-134	C4
MP31	Alveolar	LPCAT1							CEACAM5	0.706308	0.588	0.162	1.2e-130	C4
MP31	Alveolar	SCGB3A1							RNF43	0.619441	0.536	0.135	2.23e-130	C4
MP31	Alveolar	SFTA2							RPL35A	0.775258	0.992	0.916	1.18e-128	C4
MP31	Alveolar	PTPN13							CTD-2314B22.3	0.271504	0.275	0.03	4.18e-127	C4
MP31	Alveolar	S100A9							FAM84A	0.563973	0.478	0.106	2.51e-126	C4
MP31	Alveolar	SFTA3							TXN	0.856063	0.957	0.8	6.68e-119	C4
MP31	Alveolar	SUSD2							STXBP6	0.325162	0.358	0.062	4.03e-118	C4
MP31	Alveolar	DMBT1							HLA-DRB5	0.606294	0.371	0.065	4.94e-118	C4
MP31	Alveolar	NPC2							TPPP3	0.585058	0.417	0.091	1.46e-115	C4
MP31	Alveolar	SLC22A31							FAM177A1	0.86806	0.778	0.471	1.44e-112	C4
MP31	Alveolar	TFPI							MLXIPL	0.417682	0.364	0.066	2.74e-111	C4
MP31	Alveolar	ALOX15B							ASCL2	0.329843	0.326	0.052	1.37e-110	C4
MP31	Alveolar	SLPI							ANKH	0.294368	0.313	0.05	4.21e-109	C4
MP31	Alveolar	SFTA1P							MBIP	0.50069	0.406	0.099	8.07e-108	C4
MP31	Alveolar	AK1							PSMA6	0.588899	0.512	0.173	4.21e-104	C4
MP31	Alveolar	DUOX1							CRIP1	0.698508	0.826	0.455	2.45e-102	C4
MP31	Alveolar	FASN							PAQR8	0.557892	0.462	0.131	4.49e-101	C4
MP31	Alveolar	FABP5							EEF1D	0.67186	0.975	0.881	8.04e-101	C4
MP31	Alveolar	CXCL17							THRA	0.493357	0.454	0.124	2.44e-100	C4
MP31	Alveolar	SDR16C5							SOCS4	0.53812	0.402	0.099	2.12e-98	C4
MP31	Alveolar	LAMP3							WDR72	0.370482	0.369	0.085	1.15e-96	C4
MP32	Skin-pigmentation	PHACTR1							MLLT6	0.560405	0.5	0.159	3.47e-94	C4
MP32	Skin-pigmentation	TBC1D7							TOMM7	0.715277	0.874	0.731	3.76e-93	C4
MP32	Skin-pigmentation	MLANA							SLC12A2	0.576302	0.543	0.187	4.15e-93	C4
MP32	Skin-pigmentation	ASAH1							RPS2	0.623276	0.998	0.948	1.56e-90	C4
MP32	Skin-pigmentation	DCT							RPS23	0.592118	0.975	0.905	1.34e-86	C4
MP32	Skin-pigmentation	LGALS3							TNNC2	0.361742	0.285	0.052	1.89e-85	C4
MP32	Skin-pigmentation	CAPN3							FKBP9	0.486176	0.434	0.137	2.84e-84	C4
MP32	Skin-pigmentation	GDF15							KRT18	0.667649	0.978	0.901	1.4e-81	C4
MP32	Skin-pigmentation	GPNMB							MDK	0.595061	0.843	0.548	2.25e-81	C4
MP32	Skin-pigmentation	GPR137B							SHFM1	0.676414	0.833	0.622	3.64e-81	C4
MP32	Skin-pigmentation	MBP							PNN	0.960532	0.815	0.518	4.21e-81	C4
MP32	Skin-pigmentation	MITF							IFITM1	0.382188	0.404	0.116	8.45e-81	C4
MP32	Skin-pigmentation	PMEL							GIT1	0.335855	0.344	0.084	2.37e-80	C4
MP32	Skin-pigmentation	TNFRSF14							C4orf48	0.605572	0.748	0.389	3.75e-79	C4
MP32	Skin-pigmentation	BIRC7							IGFBP2	0.295913	0.351	0.082	8.84e-79	C4
MP32	Skin-pigmentation	CHCHD6							DPP7	0.719532	0.644	0.309	1.06e-78	C4
MP32	Skin-pigmentation	LINC00518							CYP2W1	0.456668	0.305	0.066	4.47e-78	C4
MP32	Skin-pigmentation	MXI1							SNHG18	0.293695	0.369	0.1	9.65e-73	C4
MP32	Skin-pigmentation	NOV							GGH	0.662408	0.477	0.181	1.61e-72	C4
MP32	Skin-pigmentation	TRPM1							HMGB1	0.676524	0.873	0.715	3.74e-72	C4
MP32	Skin-pigmentation	APOE							ANP32B	0.744986	0.748	0.486	6.74e-72	C4
MP32	Skin-pigmentation	FXYD3							S100A10	0.680589	0.967	0.869	1.28e-70	C4
MP32	Skin-pigmentation	ISG20							PPP1R1B	0.654445	0.695	0.412	4.68e-67	C4
MP32	Skin-pigmentation	NBL1							DNAJC15	0.650956	0.714	0.461	2.44e-65	C4
MP32	Skin-pigmentation	PLP1							BAZ1A	0.590831	0.69	0.39	1.3e-62	C4
MP32	Skin-pigmentation	QDPR							RPL31	0.477643	0.99	0.963	4.09e-60	C4
MP32	Skin-pigmentation	QPCT							DNPH1	0.562495	0.79	0.568	4.49e-59	C4
MP32	Skin-pigmentation	SH3BP5							C22orf39	0.387118	0.462	0.188	9.06e-58	C4
MP32	Skin-pigmentation	TIMP2							MAPK1IP1L	0.754248	0.526	0.282	1.04e-57	C4
MP32	Skin-pigmentation	TRIM2							EPHB2	0.253846	0.31	0.084	3.39e-57	C4
MP32	Skin-pigmentation	AVPI1							DEK	0.603738	0.755	0.502	1.13e-56	C4
MP32	Skin-pigmentation	DAB2							AREG	0.297014	0.318	0.091	1.29e-56	C4
MP32	Skin-pigmentation	GJB1							PPP2R3C	0.349751	0.421	0.159	4.46e-56	C4
MP32	Skin-pigmentation	GPR143							COX6C	0.559885	0.921	0.807	1.2e-55	C4
MP32	Skin-pigmentation	GYPC							GKN1	0.25227	0.404	0.129	1.27e-55	C4
MP32	Skin-pigmentation	LYST							CEACAM6	0.286368	0.464	0.167	2.85e-55	C4
MP32	Skin-pigmentation	NSG1							SNHG7	0.510537	0.565	0.279	3.44e-55	C4
MP32	Skin-pigmentation	PIR							MACROD1	0.351994	0.434	0.172	2.18e-54	C4
MP32	Skin-pigmentation	RAB38							CD320	0.417465	0.459	0.192	5.15e-53	C4
MP32	Skin-pigmentation	RRAGD							SLC2A8	0.307873	0.339	0.113	2.44e-52	C4
MP32	Skin-pigmentation	S100B							TMSB10	0.379679	0.997	0.976	2.81e-52	C4
MP32	Skin-pigmentation	SLC45A2							ERAP2	0.306806	0.343	0.108	7.84e-52	C4
MP32	Skin-pigmentation	SNCA							CBX3	0.482306	0.778	0.541	2.25e-51	C4
MP32	Skin-pigmentation	TBC1D16							LACTB2	0.510852	0.553	0.289	3.86e-51	C4
MP32	Skin-pigmentation	TYRP1							CMSS1	0.446441	0.48	0.221	5.01e-51	C4
MP32	Skin-pigmentation	WIPI1							NDUFS6	0.501516	0.841	0.677	8.61e-51	C4
MP32	Skin-pigmentation	SPON2							C8orf59	0.557488	0.724	0.481	2.07e-50	C4
MP32	Skin-pigmentation	ZNF106							DUT	0.476462	0.485	0.226	9.04e-50	C4
MP32	Skin-pigmentation	BCL2A1							CDH17	0.468124	0.656	0.363	1.95e-49	C4
MP32	Skin-pigmentation	SNX10							SNHG15	0.413818	0.498	0.228	3.1e-49	C4
MP33	RBCs	BLVRB							COMMD6	0.564554	0.768	0.57	5.8e-48	C4
MP33	RBCs	HBB							PSMB3	0.633962	0.699	0.503	2.97e-46	C4
MP33	RBCs	APOC1							RANBP1	0.577814	0.618	0.379	4.38e-46	C4
MP33	RBCs	CA1							C9orf78	0.452094	0.531	0.287	7.54e-46	C4
MP33	RBCs	HBD							PDCD5	0.494054	0.651	0.42	3.5e-45	C4
MP33	RBCs	AHSP							CCDC85B	0.492469	0.594	0.325	5.21e-45	C4
MP33	RBCs	PRDX2							MSRB2	0.39347	0.457	0.219	6.83e-45	C4
MP33	RBCs	REXO2							NSMF	0.415369	0.399	0.158	1.18e-44	C4
MP33	RBCs	CNRIP1							MIF	0.467515	0.833	0.672	4.48e-44	C4
MP33	RBCs	HMBS							MCM3	0.423674	0.399	0.17	1.17e-43	C4
MP33	RBCs	S100A6							NENF	0.418389	0.589	0.334	1.47e-43	C4
MP33	RBCs	HAGH							NFKBIA	0.733524	0.841	0.621	1.54e-43	C4
MP33	RBCs	PLIN2							TMEM141	0.586062	0.661	0.433	2.31e-43	C4
MP33	RBCs	RHAG							KLK10	0.326891	0.293	0.097	8.66e-42	C4
MP33	RBCs	CD36							PLOD3	0.33805	0.416	0.183	1.2e-41	C4
MP33	RBCs	FAM178B							MYO19	0.257098	0.358	0.136	1.55e-41	C4
MP33	RBCs	FBXO7							EIF3J	0.477616	0.863	0.63	1.62e-41	C4
MP33	RBCs	FECH							NACA	0.509634	0.856	0.733	2.27e-41	C4
MP33	RBCs	HES6							MRPL52	0.470737	0.786	0.607	2.45e-41	C4
MP33	RBCs	KCNH2							NXT1	0.364343	0.409	0.19	4.27e-41	C4
MP33	RBCs	KLF1							SDF2L1	0.409026	0.631	0.37	4.92e-41	C4
MP33	RBCs	MYC							LTBP4	0.335751	0.442	0.194	5.26e-40	C4
MP33	RBCs	TFRC							CHD7	0.412866	0.495	0.242	5.54e-40	C4
MP33	RBCs	ANK1							CDX2	0.284145	0.339	0.13	1.05e-39	C4
MP33	RBCs	APOE							HECTD1	0.334897	0.478	0.24	9.52e-39	C4
MP33	RBCs	CASP3							ADAP1	0.340983	0.432	0.194	1.35e-38	C4
MP33	RBCs	CAST							GRINA	0.38359	0.46	0.229	1.76e-38	C4
MP33	RBCs	HBA1							SPTSSA	0.446699	0.487	0.265	2.78e-38	C4
MP33	RBCs	HBG2							WDR24	0.258709	0.316	0.116	3.33e-38	C4
MP33	RBCs	MPC2							EDN1	0.548602	0.528	0.273	4.1e-38	C4
MP33	RBCs	NFIA							CLDN3	0.41643	0.735	0.472	4.62e-38	C4
MP33	RBCs	STRADB							PFDN5	0.381861	0.841	0.699	5.06e-38	C4
MP33	RBCs	SYNGR1							RAC1	0.468593	0.844	0.683	8.17e-38	C4
MP33	RBCs	TFR2							BID	0.2863	0.394	0.177	1.02e-37	C4
MP33	RBCs	TMEM14C							BRD7	0.363853	0.483	0.241	1.39e-37	C4
MP33	RBCs	UBAC1							GSTM3	0.355335	0.488	0.253	2.72e-36	C4
MP33	RBCs	CA2							SNRPD2	0.37441	0.876	0.714	3.24e-36	C4
MP33	RBCs	GATA1							TMEM106C	0.317049	0.437	0.212	5.09e-36	C4
MP33	RBCs	GYPB							GSTP1	0.408734	0.94	0.861	1.28e-35	C4
MP33	RBCs	HBA2							TSTD1	0.412988	0.621	0.405	1.83e-35	C4
MP33	RBCs	HBQ1							POLR1C	0.310437	0.411	0.192	3.64e-35	C4
MP33	RBCs	SMIM10							TAF1D	0.44732	0.72	0.495	4.93e-35	C4
MP33	RBCs	EPCAM							PSME1	0.458809	0.76	0.602	6.16e-35	C4
MP33	RBCs	FAM45A							AP2B1	0.371164	0.687	0.441	8.95e-35	C4
MP33	RBCs	FCGRT							PSMD11	0.450905	0.522	0.317	9.88e-35	C4
MP33	RBCs	SLC25A37							IFITM3	0.465665	0.772	0.577	1.23e-34	C4
MP33	RBCs	LMNA							PPP1R14B	0.355663	0.48	0.266	1.85e-34	C4
MP33	RBCs	HBG1							PTMS	0.323393	0.472	0.228	2.26e-34	C4
MP33	RBCs	UROD							MRPL36	0.391078	0.47	0.264	2.49e-34	C4
MP33	RBCs	CSF2RB							YDJC	0.269957	0.377	0.171	2.79e-34	C4
MP34	Platelet-activation	RGS18							ANXA13	0.308314	0.389	0.178	8.85e-34	C4
MP34	Platelet-activation	PDLIM1							EAPP	0.391883	0.497	0.289	9.36e-34	C4
MP34	Platelet-activation	ITGA2B							RARRES1	0.349896	0.366	0.162	9.58e-34	C4
MP34	Platelet-activation	PLEK							FERMT1	0.386921	0.523	0.303	1.79e-33	C4
MP34	Platelet-activation	C6ORF25							PSME2	0.500181	0.79	0.662	2.34e-33	C4
MP34	Platelet-activation	FERMT3							CD74	0.547159	0.767	0.545	4.26e-33	C4
MP34	Platelet-activation	RAP1B							MCUR1	0.327918	0.381	0.181	6.16e-33	C4
MP34	Platelet-activation	CLU							SNX6	0.395518	0.53	0.319	7.89e-33	C4
MP34	Platelet-activation	LIMS1							FBXO34	0.322984	0.371	0.171	1e-32	C4
MP34	Platelet-activation	CD9							C7orf50	0.352526	0.444	0.237	1.03e-32	C4
MP34	Platelet-activation	NRGN							HOXA10	0.253385	0.356	0.158	3.59e-32	C4
MP34	Platelet-activation	PBX1							TCEB1	0.422838	0.652	0.437	4e-32	C4
MP34	Platelet-activation	PF4							ATHL1	0.25556	0.257	0.089	7.11e-32	C4
MP34	Platelet-activation	PKM							NEDD8	0.381191	0.714	0.536	2.86e-31	C4
MP34	Platelet-activation	RP11-354E11.2							AP1S1	0.37171	0.518	0.318	9.37e-31	C4
MP34	Platelet-activation	SDPR							FOXP4	0.257414	0.348	0.152	1.38e-30	C4
MP34	Platelet-activation	SLC44A1							RBMX	0.410433	0.705	0.476	1.57e-30	C4
MP34	Platelet-activation	STOM							RND3	0.44377	0.646	0.394	2.43e-30	C4
MP34	Platelet-activation	TMSB4X							PRELID1	0.439209	0.626	0.436	4.4e-30	C4
MP34	Platelet-activation	C2ORF88							LINC01133	0.309379	0.591	0.343	5.72e-30	C4
MP34	Platelet-activation	CMTM5							UFM1	0.450856	0.579	0.388	5.78e-30	C4
MP34	Platelet-activation	GP9							CXCL1	0.418741	0.523	0.276	2.65e-29	C4
MP34	Platelet-activation	GSN							PSMD3	0.408997	0.488	0.296	3.71e-29	C4
MP34	Platelet-activation	HBD							MYCBP2	0.278678	0.447	0.226	7.63e-29	C4
MP34	Platelet-activation	LAT							RNF145	0.333687	0.627	0.388	1.05e-28	C4
MP34	Platelet-activation	MAX							RHEB	0.35855	0.508	0.309	1.38e-28	C4
MP34	Platelet-activation	VCL							REXO4	0.351203	0.483	0.262	1.55e-28	C4
MP34	Platelet-activation	ACTN1							CXCL2	0.358933	0.528	0.285	1.67e-28	C4
MP34	Platelet-activation	DAD1							HMGN2	0.423157	0.677	0.456	1.85e-28	C4
MP34	Platelet-activation	FYB							EEF1G	0.48031	0.545	0.373	2.71e-28	C4
MP34	Platelet-activation	MGLL							CASC3	0.259997	0.344	0.155	3.52e-28	C4
MP34	Platelet-activation	MMRN1							PLA2G16	0.373817	0.548	0.337	5.16e-28	C4
MP34	Platelet-activation	PPIF							SRGN	0.436886	0.32	0.133	1e-27	C4
MP34	Platelet-activation	TPM1							PHF14	0.375433	0.68	0.468	1.13e-27	C4
MP34	Platelet-activation	BIN2							CHRAC1	0.27677	0.366	0.177	1.22e-27	C4
MP34	Platelet-activation	CCND3							C7orf73	0.285047	0.462	0.258	1.66e-27	C4
MP34	Platelet-activation	FCER1A							CENPW	0.305287	0.27	0.107	2.61e-27	C4
MP34	Platelet-activation	FCER1G							MRPS17.1	0.305009	0.421	0.226	2.72e-27	C4
MP34	Platelet-activation	FLI1							FBL	0.372521	0.666	0.48	3.16e-27	C4
MP34	Platelet-activation	GATA2							CHCHD7	0.345289	0.561	0.355	4.11e-27	C4
MP34	Platelet-activation	GUCY1B3							C14orf166	0.449463	0.609	0.436	1.24e-26	C4
MP34	Platelet-activation	PRKAR2B							CNPY3	0.28799	0.425	0.231	1.27e-26	C4
MP34	Platelet-activation	TGFB1							TONSL	0.28775	0.275	0.109	2.85e-26	C4
MP34	Platelet-activation	TPM4							PSMD5-AS1	0.280762	0.44	0.226	3e-26	C4
MP34	Platelet-activation	VASP							C9orf142	0.377911	0.568	0.359	4.02e-26	C4
MP34	Platelet-activation	RAB27B							POLR2F	0.295284	0.49	0.292	4.15e-26	C4
MP34	Platelet-activation	PIM1							SPINK1	0.328622	0.831	0.593	4.71e-26	C4
MP34	Platelet-activation	CD36							WWP1	0.261921	0.346	0.163	3.67e-25	C4
MP34	Platelet-activation	LGALS1							NTMT1	0.273544	0.43	0.232	6.15e-25	C4
MP34	Platelet-activation	CKB							ARMC10	0.260364	0.339	0.172	6.93e-25	C4
MP35	Hemato-related-I	CSF3R							NUDT1	0.284778	0.404	0.211	7e-25	C4
MP35	Hemato-related-I	SPINK2							TBCC	0.311986	0.386	0.199	8e-25	C4
MP35	Hemato-related-I	VAMP5							LCN2	0.284289	0.748	0.509	9.15e-25	C4
MP35	Hemato-related-I	AZU1							SET	0.375931	0.743	0.574	1.74e-24	C4
MP35	Hemato-related-I	SELL							BRD9	0.267593	0.45	0.235	2.11e-24	C4
MP35	Hemato-related-I	C1QTNF4							PAFAH1B3	0.25356	0.449	0.258	4.11e-24	C4
MP35	Hemato-related-I	CFD							HNRNPA1	0.397317	0.849	0.732	4.8e-24	C4
MP35	Hemato-related-I	CTSG							ENY2	0.349923	0.73	0.541	1e-23	C4
MP35	Hemato-related-I	ELANE							CXCL3	0.347515	0.667	0.425	2.04e-23	C4
MP35	Hemato-related-I	HOPX							NSRP1	0.296211	0.526	0.33	2.22e-23	C4
MP35	Hemato-related-I	ITM2C							IER5L	0.263718	0.263	0.106	2.46e-23	C4
MP35	Hemato-related-I	NPDC1							HSP90AB1	0.353001	0.891	0.737	3.1e-23	C4
MP35	Hemato-related-I	AVP							NDUFB2	0.341125	0.74	0.602	3.5e-23	C4
MP35	Hemato-related-I	C1ORF228							NCBP2-AS2	0.298687	0.381	0.202	4.01e-23	C4
MP35	Hemato-related-I	CD52							ATP1B3	0.443672	0.553	0.395	4.38e-23	C4
MP35	Hemato-related-I	CLEC11A							EIF2S2	0.319465	0.788	0.602	4.65e-23	C4
MP35	Hemato-related-I	CRHBP							TMEM123	0.364277	0.477	0.301	5.53e-23	C4
MP35	Hemato-related-I	CST7							KRTCAP2	0.32547	0.684	0.509	1.29e-22	C4
MP35	Hemato-related-I	MBOAT7							MEA1	0.275337	0.47	0.283	1.54e-22	C4
MP35	Hemato-related-I	MDK							DAD1	0.42594	0.675	0.497	1.88e-22	C4
MP35	Hemato-related-I	PLAC8							TSC22D1	0.359688	0.642	0.438	2.01e-22	C4
MP35	Hemato-related-I	PRTN3							FAU	0.271622	0.952	0.899	2.98e-22	C4
MP35	Hemato-related-I	RNASE2							TMEM258	0.319052	0.765	0.603	3.42e-22	C4
MP35	Hemato-related-I	BAALC							MRP63	0.327982	0.642	0.469	3.59e-22	C4
MP35	Hemato-related-I	BST2							TOP2A	0.394662	0.303	0.135	4.53e-22	C4
MP35	Hemato-related-I	C19ORF77							TRMT10C	0.322718	0.452	0.269	7.98e-22	C4
MP35	Hemato-related-I	CD44							SUB1	0.345167	0.697	0.537	1.02e-21	C4
MP35	Hemato-related-I	GLIPR1							RSBN1L	0.307176	0.571	0.353	1.46e-21	C4
MP35	Hemato-related-I	ICAM3							NBL1	0.293849	0.531	0.345	1.55e-21	C4
MP35	Hemato-related-I	KLF6							SIVA1	0.30044	0.56	0.37	1.57e-21	C4
MP35	Hemato-related-I	MPO							METAP2	0.359275	0.636	0.444	1.77e-21	C4
MP35	Hemato-related-I	MS4A3							LSM5	0.397629	0.578	0.416	6.76e-21	C4
MP35	Hemato-related-I	PRSS57							ZNF830	0.293111	0.349	0.181	1.25e-20	C4
MP35	Hemato-related-I	RAB32							SNRPF	0.309241	0.7	0.501	1.85e-20	C4
MP35	Hemato-related-I	SRGN							PSMG4	0.26459	0.437	0.256	2.14e-20	C4
MP35	Hemato-related-I	TSC22D3							SCFD1	0.252303	0.387	0.217	2.25e-20	C4
MP35	Hemato-related-I	ZFP36L2							PSMA2.1	0.431679	0.589	0.435	2.91e-20	C4
MP35	Hemato-related-I	FOS							DDX21	0.316509	0.738	0.533	7.37e-20	C4
MP35	Hemato-related-I	SERPINB1							EIF3B	0.291809	0.536	0.351	8.35e-20	C4
MP35	Hemato-related-I	IGLL1							ID1	0.375548	0.666	0.442	1.05e-19	C4
MP35	Hemato-related-I	LYZ							H2AFV	0.367052	0.603	0.432	1.95e-19	C4
MP35	Hemato-related-I	MGST1							SNRPG	0.327323	0.758	0.569	1.96e-19	C4
MP35	Hemato-related-I	TNFSF13B							CKB	0.353781	0.262	0.12	2.41e-19	C4
MP35	Hemato-related-I	HLA-DQB1							PPP1R2	0.251735	0.399	0.235	2.53e-19	C4
MP35	Hemato-related-I	CD74							ARHGAP5	0.276853	0.472	0.294	3.56e-19	C4
MP35	Hemato-related-I	PTPRCAP							SELENBP1	0.46635	0.508	0.33	4.12e-19	C4
MP35	Hemato-related-I	ANKRD28							MATN2	0.286429	0.28	0.135	4.76e-19	C4
MP35	Hemato-related-I	CD34							PTGES2	0.252989	0.487	0.315	7.62e-19	C4
MP35	Hemato-related-I	CPA3							POMP	0.381842	0.662	0.522	7.89e-19	C4
MP35	Hemato-related-I	KIAA0125							SORD	0.314158	0.434	0.271	1.11e-18	C4
MP36	IG	IGLC2							C6orf132	0.339574	0.543	0.361	1.2e-18	C4
MP36	IG	IGLC3							CISD3	0.307526	0.646	0.505	1.97e-18	C4
MP36	IG	IGHA2							RPA3	0.327778	0.483	0.315	4.83e-18	C4
MP36	IG	IGHA1							NDUFA4	0.37363	0.811	0.699	5.58e-18	C4
MP36	IG	IGHG4							H2AFZ	0.367261	0.599	0.423	7.8e-18	C4
MP36	IG	IGKC							MRPS33	0.28954	0.498	0.334	9.42e-18	C4
MP36	IG	CD79A							CD47	0.373288	0.472	0.317	9.69e-18	C4
MP36	IG	IGHG1							ZNF706	0.327732	0.662	0.506	1.19e-17	C4
MP36	IG	IGHG3							CKS1B	0.368574	0.439	0.281	1.23e-17	C4
MP36	IG	IGHG2							PFDN2	0.291634	0.611	0.434	1.76e-17	C4
MP36	IG	IGHGP							DNAJC19	0.287687	0.478	0.318	2.75e-17	C4
MP36	IG	IGLJ2							SDF2	0.255702	0.454	0.293	2.96e-17	C4
MP36	IG	IGLC1							SSBP1	0.304955	0.594	0.435	3.38e-17	C4
MP36	IG	DERL3							PLP2	0.343462	0.55	0.378	4.2e-17	C4
MP36	IG	IGHM							SAP18	0.293002	0.695	0.556	5.12e-17	C4
MP36	IG	IGLC7							ESF1	0.274829	0.579	0.383	6.03e-17	C4
MP36	IG	SELENOM							TATDN1	0.259713	0.445	0.282	7.75e-17	C4
MP36	IG	CD63							COX20	0.2813	0.593	0.415	8.63e-17	C4
MP36	IG	IGLV3-1							POLE3	0.26075	0.445	0.277	8.85e-17	C4
MP36	IG	IGLV3-7							MDH2	0.361975	0.576	0.431	9.37e-17	C4
MP36	IG	IGLV6-57							C15orf48	0.348697	0.705	0.55	1.05e-16	C4
MP36	IG	JSRP1							MRPL41	0.265383	0.733	0.562	1.47e-16	C4
MP36	IG	CCPG1							PUF60	0.282866	0.576	0.407	1.84e-16	C4
MP36	IG	DNAJB9							SERPINB5	0.267985	0.442	0.274	2.9e-16	C4
MP36	IG	IGKV1-12							TMEM261	0.276089	0.465	0.307	3.6e-16	C4
MP36	IG	IGLJ1							SURF1	0.283973	0.485	0.331	3.77e-16	C4
MP36	IG	KLF6							EBPL	0.276657	0.447	0.279	4.42e-16	C4
MP36	IG	TSC22D3							PTGES3	0.345309	0.589	0.452	7.62e-16	C4
MP36	IG	AC134669.2							RNPS1	0.324181	0.553	0.41	9.31e-16	C4
MP36	IG	ADA2							GGCT	0.317749	0.533	0.379	1.02e-15	C4
MP36	IG	CD27							PSMC6	0.280198	0.492	0.338	1.27e-15	C4
MP36	IG	CITED2							KNOP1	0.270611	0.565	0.389	4.42e-15	C4
MP36	IG	FCRL5							POLR2K	0.27675	0.56	0.403	5.65e-15	C4
MP36	IG	HERPUD1							UCHL3	0.291942	0.44	0.289	9.74e-15	C4
MP36	IG	HLA-F							FABP5	0.375855	0.593	0.405	2.09e-14	C4
MP36	IG	IGKV4-1							PPA1	0.369802	0.667	0.526	4.24e-14	C4
MP36	IG	IGLC5							MRPL50	0.264581	0.417	0.27	2.46e-13	C4
MP36	IG	IGLC6							SSNA1	0.273282	0.568	0.422	7.42e-13	C4
MP36	IG	IGLJ3							GTF3A	0.267585	0.46	0.315	1.17e-12	C4
MP36	IG	IGLL5							CD9	0.277939	0.634	0.501	7.18e-11	C4
MP36	IG	IGLV3-21							TUBA1B	0.331182	0.687	0.548	1.3e-10	C4
MP36	IG	ITGB7							ASS1	0.304064	0.507	0.371	6.22e-10	C4
MP36	IG	JCHAIN							TRIM31	0.299188	0.593	0.445	3.98e-09	C4
MP36	IG	TXNIP							PABPC1	0.253117	0.919	0.802	7.77e-09	C4
MP36	IG	MIR4539							PSMB7	0.250151	0.576	0.446	3.97e-08	C4
MP36	IG	SEL1L3							HES1	0.561654	0.808	0.69	1.76e-07	C4
MP36	IG	PRDX4							EIF3E	0.268597	0.618	0.493	3.15e-05	C4
MP36	IG	IRF4							LY6K	1.39242	0.915	0.001	0	C5
MP36	IG	MAN1A2							HLA-DPA1	1.23622	0.859	0.118	0	C5
MP36	IG	TNFRSF17							AKR1C4	0.686176	0.535	0.021	0	C5
MP37	Hemato-related-II	CTNNBL1							BNIP3	0.311943	0.42	0.013	0	C5
MP37	Hemato-related-II	FCER1A							APBB1IP	0.261172	0.359	0.013	1.28e-263	C5
MP37	Hemato-related-II	GATA2							FIBCD1	0.321542	0.399	0.021	8.82e-252	C5
MP37	Hemato-related-II	CD84							AKR1C2	1.06702	0.481	0.04	1.36e-237	C5
MP37	Hemato-related-II	PDZD8							METTL5	1.07655	0.899	0.287	5.13e-230	C5
MP37	Hemato-related-II	SLC40A1							HLA-DPB1	0.866957	0.808	0.17	7.56e-220	C5
MP37	Hemato-related-II	TESPA1							CDCA7	1.11526	0.723	0.143	1.8e-204	C5
MP37	Hemato-related-II	ZMYND8							GSTM3	0.887561	0.836	0.231	4.84e-193	C5
MP37	Hemato-related-II	CYTL1							PCBD1	1.02319	0.927	0.373	9.93e-190	C5
MP37	Hemato-related-II	MINPP1							AIFM2	0.555737	0.606	0.104	2.35e-187	C5
MP37	Hemato-related-II	PDCD4							HLA-DMA	0.876757	0.852	0.254	2.75e-185	C5
MP37	Hemato-related-II	PKIG							FAM213A	0.733172	0.824	0.229	6.75e-183	C5
MP37	Hemato-related-II	RP11-354E11.2							SSB	1.11257	0.932	0.376	3.26e-179	C5
MP37	Hemato-related-II	SOD2							DDT	0.907756	0.927	0.3	1.12e-176	C5
MP37	Hemato-related-II	STAM							SFXN4	0.502482	0.669	0.141	1.01e-174	C5
MP37	Hemato-related-II	ABCC4							PPIG	0.953136	0.953	0.408	2.61e-174	C5
MP37	Hemato-related-II	ALDH1A1							HLA-DRB1	1.2019	0.958	0.439	1.38e-173	C5
MP37	Hemato-related-II	ATP6V0A2							LY6E	1.22264	0.944	0.408	3.47e-172	C5
MP37	Hemato-related-II	CD82							RAB40B	0.576402	0.756	0.182	6.62e-171	C5
MP37	Hemato-related-II	CNRIP1							RPS2	1.02913	1	0.95	4.61e-170	C5
MP37	Hemato-related-II	CPA3							EIF3H	1.10783	0.962	0.475	9.21e-170	C5
MP37	Hemato-related-II	CPPED1							HLA-DRA	1.12288	0.965	0.425	5.31e-169	C5
MP37	Hemato-related-II	DEPTOR							TATDN1	0.73619	0.819	0.255	6.68e-167	C5
MP37	Hemato-related-II	GMPR							HAT1	0.536417	0.662	0.142	2.89e-166	C5
MP37	Hemato-related-II	HBD							SUMO1	0.914966	0.911	0.362	3.64e-165	C5
MP37	Hemato-related-II	HPGDS							EIF3E	1.20746	0.967	0.468	2.57e-164	C5
MP37	Hemato-related-II	IL1B							CYHR1	0.523676	0.77	0.18	2.08e-163	C5
MP37	Hemato-related-II	KLF1							GPX2	1.21982	0.981	0.607	2.57e-163	C5
MP37	Hemato-related-II	LXN							QPRT	0.636187	0.763	0.202	5.7e-156	C5
MP37	Hemato-related-II	NFE2							ZNF503	0.296849	0.418	0.049	1.8e-155	C5
MP37	Hemato-related-II	PLEK							PTP4A3	0.295494	0.369	0.038	5.26e-154	C5
MP37	Hemato-related-II	PLIN2							TMEM230	0.822657	0.876	0.335	7.78e-151	C5
MP37	Hemato-related-II	RAB37							PRDX1	1.05587	0.993	0.631	9.15e-148	C5
MP37	Hemato-related-II	RGS18							TKT	0.985917	0.958	0.468	1.39e-147	C5
MP37	Hemato-related-II	TPSB2							PRDX3	0.725766	0.85	0.302	5.35e-146	C5
MP37	Hemato-related-II	ZEB2							WDR12	0.452054	0.587	0.123	5.73e-146	C5
MP37	Hemato-related-II	STXBP6							TXN	1.19465	0.998	0.802	1.08e-145	C5
MP37	Hemato-related-II	KCNQ1OT1							NUPR1	0.667356	0.467	0.07	2.7e-145	C5
MP37	Hemato-related-II	BMP2K							TALDO1	0.810989	0.925	0.405	7.19e-144	C5
MP37	Hemato-related-II	EREG							BRK1	0.743082	0.901	0.374	3.65e-142	C5
MP37	Hemato-related-II	LINC00152							ZFAS1	0.979481	0.984	0.568	1.71e-141	C5
MP37	Hemato-related-II	FREM1							HLA-DQB1	0.557029	0.688	0.17	3.02e-140	C5
MP37	Hemato-related-II	PBX1							PDZK1IP1	1.06149	0.871	0.328	1.9e-139	C5
MP37	Hemato-related-II	PDLIM1							ECHS1	0.823563	0.899	0.409	8.73e-139	C5
MP37	Hemato-related-II	MPP1							ATP5O	0.923758	0.958	0.553	5.24e-138	C5
MP37	Hemato-related-II	SOX4							CD74	1.01745	0.974	0.535	3.97e-137	C5
MP37	Hemato-related-II	FAM117A							MRPS16	0.634752	0.791	0.272	1.26e-136	C5
MP37	Hemato-related-II	FAM19A2							RGS10	0.399946	0.538	0.109	3.12e-136	C5
MP37	Hemato-related-II	ICAM4							GOT1	0.363196	0.577	0.121	5.63e-136	C5
MP37	Hemato-related-II	CASP3							UBE2V2	0.569418	0.756	0.231	7.45e-136	C5
MP38	Glutathione	NAT8							METAP1D	0.272049	0.397	0.053	7.61e-136	C5
MP38	Glutathione	ACSM2B							EPHX1	0.504346	0.57	0.126	7.09e-135	C5
MP38	Glutathione	LGALS2							FUOM	0.51991	0.782	0.222	7.85e-135	C5
MP38	Glutathione	AMN							BLOC1S2	0.535642	0.671	0.184	1.17e-134	C5
MP38	Glutathione	BBOX1							MRPL43	0.50856	0.749	0.23	1.68e-132	C5
MP38	Glutathione	KHK							MGMT	0.543009	0.822	0.272	7.31e-132	C5
MP38	Glutathione	MIOX							GHITM	0.706877	0.847	0.328	4.67e-131	C5
MP38	Glutathione	SMIM24							GSTO2	0.431909	0.606	0.148	8.98e-131	C5
MP38	Glutathione	AQP1							GORASP2	0.616229	0.763	0.251	2.39e-129	C5
MP38	Glutathione	C11ORF54							BST2	0.729428	0.901	0.349	3.26e-129	C5
MP38	Glutathione	CUBN							CD44	0.477596	0.744	0.199	2.63e-128	C5
MP38	Glutathione	GSTA1							FASTKD1	0.278892	0.472	0.081	4.83e-128	C5
MP38	Glutathione	GLYAT							DEPTOR	0.365487	0.526	0.108	1.48e-127	C5
MP38	Glutathione	ACSM2A							FKBP1A	0.736863	0.887	0.377	1.7e-127	C5
MP38	Glutathione	AOC1							GAPDH	0.86513	1	0.909	1.84e-127	C5
MP38	Glutathione	APOM							GSTM4	0.519112	0.634	0.163	3.33e-127	C5
MP38	Glutathione	GAL3ST1							C1orf43	0.707503	0.854	0.338	1.28e-126	C5
MP38	Glutathione	GSTA2							LTB	0.527738	0.354	0.043	2.76e-126	C5
MP38	Glutathione	SLC6A13							PSMF1	0.457565	0.692	0.2	2.99e-126	C5
MP38	Glutathione	AZGP1							ARID5B	0.509613	0.603	0.142	2.84e-125	C5
MP38	Glutathione	GLYATL1							ZFAND1	0.538257	0.702	0.212	5.68e-125	C5
MP38	Glutathione	LRP2							GRINA	0.486371	0.735	0.214	9.97e-125	C5
MP38	Glutathione	PCSK1N							LYRM1	0.388035	0.58	0.136	1.26e-124	C5
MP38	Glutathione	PEPD							HLA-DMB	0.284289	0.439	0.072	4.22e-124	C5
MP38	Glutathione	SLC17A3							DMBT1	1.21229	0.777	0.253	5.4e-124	C5
MP38	Glutathione	SLC5A12							HSPD1	0.929684	0.967	0.487	6.58e-123	C5
MP38	Glutathione	CDHR5							GTF3A	0.619193	0.803	0.291	1.14e-121	C5
MP38	Glutathione	MSRA							AKR7A3	0.730987	0.899	0.39	1.84e-121	C5
MP38	Glutathione	PDZK1							EBAG9	0.514337	0.768	0.257	2.15e-121	C5
MP38	Glutathione	PXMP2							MRPS28	0.455274	0.714	0.218	4.01e-121	C5
MP38	Glutathione	SLC16A9							TOP1MT	0.347598	0.547	0.124	4.86e-120	C5
MP38	Glutathione	SLC22A18							GPR160	0.730867	0.772	0.279	1.64e-119	C5
MP38	Glutathione	AGT							TMEM59	0.781269	0.96	0.512	9.96e-119	C5
MP38	Glutathione	CES2							EEF1D	0.68429	1	0.882	1.45e-118	C5
MP38	Glutathione	CLDN10							C11orf1	0.336757	0.568	0.136	1.6e-118	C5
MP38	Glutathione	DDC							RPIA	0.418697	0.688	0.201	1.77e-118	C5
MP38	Glutathione	TMEM27							ANAPC16	0.595251	0.824	0.331	8.74e-118	C5
MP38	Glutathione	TNFAIP6							KRTCAP3	0.652364	0.826	0.332	1.46e-117	C5
MP38	Glutathione	AGXT2							KCNQ1OT1	0.453718	0.603	0.136	3.1e-117	C5
MP38	Glutathione	CFI							MRPL15	0.562413	0.732	0.246	2.46e-116	C5
MP38	Glutathione	FOLR1							MLTK	0.377689	0.484	0.098	2.74e-116	C5
MP38	Glutathione	GAMT							DDOST	0.583325	0.777	0.285	1.85e-115	C5
MP38	Glutathione	HRSP12							FTH1	1.05157	1	0.933	2.77e-115	C5
MP38	Glutathione	RBP5							UQCRB	0.737809	0.988	0.782	2.48e-114	C5
MP38	Glutathione	TSPAN1							PTGR1	0.57096	0.704	0.217	1.94e-113	C5
MP38	Glutathione	GPX3							NPM3	0.420074	0.603	0.163	1.7e-112	C5
MP38	Glutathione	CXCL14							CASP8	0.370139	0.624	0.163	7.34e-111	C5
MP38	Glutathione	PRAP1							TSTA3	0.78663	0.972	0.575	4.32e-110	C5
MP38	Glutathione	LACTB2							FAU	0.579413	0.998	0.897	4.89e-110	C5
MP38	Glutathione	GCHFR							VDAC2	0.731147	0.885	0.422	4.78e-109	C5
MP39	Metal-response	MT1X							SLC39A4	0.647261	0.897	0.398	8.54e-109	C5
MP39	Metal-response	CAV1							H1F0	0.468156	0.643	0.174	9.8e-109	C5
MP39	Metal-response	MT1E							EMG1	0.412108	0.65	0.194	6.37e-108	C5
MP39	Metal-response	C5ORF46							COPS5	0.514853	0.725	0.256	1.83e-107	C5
MP39	Metal-response	TGFBI							NDUFB5	0.64286	0.843	0.357	5.92e-107	C5
MP39	Metal-response	CEBPB							UQCRC2	0.577379	0.854	0.354	6.9e-107	C5
MP39	Metal-response	CKB							BAIAP2	0.289895	0.545	0.128	9.94e-107	C5
MP39	Metal-response	EPB41L4A-AS1							CISD1	0.513714	0.796	0.3	1.21e-106	C5
MP39	Metal-response	IGFBP5							MRTO4	0.386038	0.585	0.158	7.95e-106	C5
MP39	Metal-response	LGALS1							OLA1	0.549558	0.758	0.273	5.07e-105	C5
MP39	Metal-response	LOX							FTL	0.941554	1	0.911	7.18e-105	C5
MP39	Metal-response	MT1M							EMC2	0.388617	0.596	0.17	7.9e-105	C5
MP39	Metal-response	MT2A							MRPL51	0.597818	0.883	0.383	4.37e-103	C5
MP39	Metal-response	MT3							ATP6V0B	0.66254	0.885	0.414	4.47e-103	C5
MP39	Metal-response	NOL3							COX7A2L	0.62955	0.845	0.365	4.84e-103	C5
MP39	Metal-response	STC1							EIF1	0.725486	0.995	0.862	6.06e-103	C5
MP39	Metal-response	TUBA1A							TMEM50A	0.527929	0.822	0.335	1.45e-102	C5
MP39	Metal-response	C10ORF10							ATP1B3	0.664677	0.864	0.374	4.13e-102	C5
MP39	Metal-response	C1S							ORMDL1	0.395389	0.688	0.221	1.24e-101	C5
MP39	Metal-response	CP							TMEM45B	0.568836	0.763	0.278	2.81e-101	C5
MP39	Metal-response	DDIT4							IFI6	0.927298	0.836	0.342	3.13e-101	C5
MP39	Metal-response	EMP3							ANXA7	0.39079	0.692	0.228	5.17e-101	C5
MP39	Metal-response	GLUL							SLC39A1	0.407369	0.643	0.2	6.63e-101	C5
MP39	Metal-response	MT1F							PDLIM1	0.671775	0.887	0.425	8.46e-101	C5
MP39	Metal-response	NPTX2							ENC1	0.331877	0.549	0.133	9.73e-101	C5
MP39	Metal-response	PLP2							SUMO2	0.710581	0.939	0.49	4.2e-100	C5
MP39	Metal-response	SMIM3							CD27-AS1	0.250725	0.467	0.102	4.23e-100	C5
MP39	Metal-response	SNHG7							NOP58	0.532286	0.808	0.315	3.85e-99	C5
MP39	Metal-response	SOX4							NME3	0.445097	0.784	0.289	7.55e-99	C5
MP39	Metal-response	BGN							GPAA1	0.521559	0.784	0.303	1.43e-98	C5
MP39	Metal-response	EDN1							DEGS2	0.342616	0.603	0.164	1.61e-98	C5
MP39	Metal-response	ID1							TERF1	0.317807	0.627	0.186	5.31e-97	C5
MP39	Metal-response	ID4							MRPL37	0.374802	0.648	0.213	7.39e-97	C5
MP39	Metal-response	IER2							NDUFB9	0.689679	0.981	0.632	8.69e-97	C5
MP39	Metal-response	MT1A							ATP5F1	0.67126	0.901	0.421	9.34e-97	C5
MP39	Metal-response	PMP22							UQCRH	0.670152	0.984	0.703	2.72e-96	C5
MP39	Metal-response	RSL24D1							VPS28	0.62967	0.953	0.552	3.54e-96	C5
MP39	Metal-response	TSC22D3							PTRH1	0.296063	0.594	0.167	4.16e-96	C5
MP39	Metal-response	VCAM1							PPP1R16A	0.558666	0.864	0.369	8.7e-96	C5
MP39	Metal-response	VCAN							RPL35A	0.57906	1	0.918	2.38e-95	C5
MP39	Metal-response	FSTL3							CKS1B	0.496492	0.735	0.261	4.53e-95	C5
MP39	Metal-response	TMEM45A							ATP5G3	0.791975	0.979	0.684	8.76e-95	C5
MP39	Metal-response	ZBTB16							AKR1C3	0.91136	0.779	0.335	2.16e-94	C5
MP39	Metal-response	TMEM91							SDHC	0.528581	0.791	0.322	3.55e-94	C5
MP39	Metal-response	FKBP5							ITGA6	0.535522	0.847	0.347	3.95e-94	C5
MP39	Metal-response	S100A6							FAM45A	0.296248	0.563	0.154	4.7e-94	C5
MP39	Metal-response	C1R							PSMA7	0.704872	0.967	0.561	7.58e-94	C5
MP39	Metal-response	MMP7							TMEM176A	0.497357	0.808	0.306	5.33e-93	C5
MP39	Metal-response	KLF4							SLC40A1	0.513672	0.782	0.285	1.18e-92	C5
MP39	Metal-response	ANXA1							CD9	0.703044	0.927	0.481	1.28e-92	C5
MP4	Chromatin	MT-ND6							RSL1D1	0.553344	0.838	0.372	1.29e-92	C5
MP4	Chromatin	DST							TMEM106C	0.394206	0.646	0.202	1.43e-92	C5
MP4	Chromatin	SMARCA5							COX4I1	0.571527	1	0.831	2.2e-92	C5
MP4	Chromatin	SPEN							EEF1A1	0.68408	1	0.937	2.39e-92	C5
MP4	Chromatin	PCM1							PDIA2	0.278169	0.319	0.049	2.74e-92	C5
MP4	Chromatin	GOLGA4							RER1	0.496809	0.833	0.36	3.5e-92	C5
MP4	Chromatin	GOLGB1							GLRX3	0.415794	0.655	0.22	5.11e-92	C5
MP4	Chromatin	KCNQ1OT1							POLR2K	0.572847	0.847	0.384	6.8e-92	C5
MP4	Chromatin	PHF3							TEX264	0.401483	0.69	0.243	7.28e-92	C5
MP4	Chromatin	PTPN11							PAPOLA	0.491022	0.838	0.357	8.01e-92	C5
MP4	Chromatin	TRIM44							KLK1	0.386532	0.458	0.101	2.14e-91	C5
MP4	Chromatin	ZNF638							SPCS2	0.628958	0.894	0.422	2.33e-91	C5
MP4	Chromatin	CEP350							DCAF13	0.390784	0.681	0.225	2.36e-91	C5
MP4	Chromatin	GOLIM4							CALM1	0.656287	0.951	0.589	3.94e-91	C5
MP4	Chromatin	HIST1H1E							TMEM126A	0.324101	0.587	0.18	2.67e-90	C5
MP4	Chromatin	MSH6							EIF3L	0.540034	0.789	0.323	2.98e-90	C5
MP4	Chromatin	ROCK2							MINOS1	0.648261	0.941	0.527	3.41e-90	C5
MP4	Chromatin	SMC1A							EMC3	0.318645	0.589	0.176	4.3e-90	C5
MP4	Chromatin	SMCHD1							C21orf59	0.386693	0.695	0.25	5.28e-90	C5
MP4	Chromatin	ASH1L							ATP6V1G1	0.628338	0.937	0.463	7.62e-90	C5
MP4	Chromatin	ATAD2							MRPL24	0.437416	0.704	0.262	1.22e-89	C5
MP4	Chromatin	ATAD5							UFC1	0.549692	0.894	0.427	1.54e-89	C5
MP4	Chromatin	BAZ1B							MDH2	0.609875	0.878	0.41	7.36e-89	C5
MP4	Chromatin	NOP14							HLA-B	0.694562	1	0.892	1.22e-88	C5
MP4	Chromatin	RIF1							MRPS6	0.383114	0.606	0.192	1.91e-88	C5
MP4	Chromatin	SYNE2							TMEM123	0.417712	0.749	0.284	5.17e-88	C5
MP4	Chromatin	TJP1							PUF60	0.507045	0.857	0.388	5.34e-88	C5
MP4	Chromatin	TRIP11							NDUFB3	0.650613	0.939	0.568	6.2e-88	C5
MP4	Chromatin	ENAH							TMEM50B	0.420916	0.718	0.269	1.08e-87	C5
MP4	Chromatin	HIST1H1C							CUTA	0.563624	0.913	0.445	2.45e-87	C5
MP4	Chromatin	HIST2H2AC							ISCA1	0.344481	0.603	0.194	4.02e-87	C5
MP4	Chromatin	NRD1							EXOSC1	0.267862	0.509	0.137	6.48e-87	C5
MP4	Chromatin	RANBP2							TXNDC12	0.366079	0.664	0.23	8.2e-87	C5
MP4	Chromatin	SMC5							NQO1	0.737829	0.948	0.534	1.13e-86	C5
MP4	Chromatin	ARGLU1							EIF3D	0.494301	0.779	0.328	1.65e-86	C5
MP4	Chromatin	BDP1							SMC3	0.325365	0.606	0.185	3.87e-86	C5
MP4	Chromatin	SETD2							MKKS	0.432401	0.728	0.281	4.71e-86	C5
MP4	Chromatin	SLK							HSD17B11	0.46695	0.793	0.322	5.61e-86	C5
MP4	Chromatin	SPAG9							ERH	0.568166	0.899	0.413	6.81e-86	C5
MP4	Chromatin	SUZ12							MOB4	0.325606	0.624	0.206	8.94e-86	C5
MP4	Chromatin	AHCTF1							PPA1	0.695386	0.923	0.509	2.07e-85	C5
MP4	Chromatin	CLINT1							SSR2	0.60046	0.906	0.481	2.45e-85	C5
MP4	Chromatin	FAM208B							HSP90AA1	0.677532	0.991	0.715	2.51e-85	C5
MP4	Chromatin	KMT2A							TIMM9	0.316679	0.613	0.196	3.13e-85	C5
MP4	Chromatin	MACF1							VPS26A	0.260686	0.523	0.149	1.04e-82	C5
MP4	Chromatin	PAXBP1							PEX2	0.330215	0.636	0.212	3.92e-82	C5
MP4	Chromatin	HIST1H1B							RAB2A	0.59968	0.918	0.466	4.58e-82	C5
MP4	Chromatin	UACA							SLC52A2	0.40452	0.751	0.302	6.69e-82	C5
MP4	Chromatin	SENP6							EXOSC4	0.388289	0.7	0.262	6.77e-82	C5
MP4	Chromatin	ZMYM4							EIF1B	0.336762	0.688	0.248	1.06e-81	C5
MP40	PDAC-related	ISG20							DDRGK1	0.449003	0.815	0.362	4.75e-81	C5
MP40	PDAC-related	KLK10							NDUFB8.1	0.58119	0.915	0.5	5.07e-81	C5
MP40	PDAC-related	CEACAM1							CLN3.1	0.292101	0.585	0.184	6.11e-81	C5
MP40	PDAC-related	F3							SLC25A26	0.274734	0.549	0.165	6.28e-81	C5
MP40	PDAC-related	LMO7							C20orf27	0.314657	0.573	0.178	6.46e-81	C5
MP40	PDAC-related	PLAUR							ATP5L	0.567403	0.988	0.725	9.63e-81	C5
MP40	PDAC-related	SLPI							MGST2	0.528771	0.873	0.414	1.27e-80	C5
MP40	PDAC-related	ANKRD36C							PGD	0.303042	0.523	0.153	1.36e-80	C5
MP40	PDAC-related	CD55							CAMK2G	0.278896	0.549	0.156	1.37e-80	C5
MP40	PDAC-related	CEACAM6							RBCK1	0.44327	0.772	0.323	2.34e-80	C5
MP40	PDAC-related	EPS8L1							LYRM4	0.30036	0.577	0.183	2.66e-80	C5
MP40	PDAC-related	LCN2							EMP2	0.468325	0.831	0.353	3.85e-80	C5
MP40	PDAC-related	PSCA							MRPL9	0.329633	0.592	0.198	4.1e-80	C5
MP40	PDAC-related	TIMP2							APMAP	0.300755	0.624	0.209	1.38e-79	C5
MP40	PDAC-related	C15ORF48							HSPE1	0.644203	0.988	0.691	2.75e-79	C5
MP40	PDAC-related	KLF2							MRPL20	0.464664	0.826	0.372	2.91e-79	C5
MP40	PDAC-related	KLK6							LAPTM4A	0.562971	0.885	0.39	4.06e-79	C5
MP40	PDAC-related	KLK7							GID8	0.307972	0.61	0.212	4.82e-79	C5
MP40	PDAC-related	KRT23							NAA20	0.387913	0.702	0.272	6.19e-79	C5
MP40	PDAC-related	LAMC2							NACA	0.591623	0.986	0.726	8.72e-79	C5
MP40	PDAC-related	S100A4							ATP5G1	0.711227	0.911	0.523	1.31e-78	C5
MP40	PDAC-related	TNFRSF12A							NDUFA9	0.400547	0.707	0.27	1.91e-78	C5
MP40	PDAC-related	ALDH1A3							RPS23	0.516746	1	0.906	3.91e-78	C5
MP40	PDAC-related	ANXA1							REXO2	0.318573	0.585	0.192	1.29e-77	C5
MP40	PDAC-related	APOL1							NIFK	0.377491	0.69	0.254	1.45e-77	C5
MP40	PDAC-related	CLDN23							RRS1	0.29241	0.533	0.161	1.69e-77	C5
MP40	PDAC-related	CLIC3							TRAM1	0.479677	0.803	0.335	3.65e-77	C5
MP40	PDAC-related	COL6A1							TMBIM4.1	0.489012	0.784	0.339	4.36e-77	C5
MP40	PDAC-related	CST6							ASPH	0.598178	0.817	0.375	4.98e-77	C5
MP40	PDAC-related	EMP1							TM2D1	0.252165	0.521	0.153	6.66e-77	C5
MP40	PDAC-related	FLNB							TOMM22	0.378902	0.744	0.291	7.72e-77	C5
MP40	PDAC-related	IL1RN							EI24	0.41236	0.777	0.324	1.13e-76	C5
MP40	PDAC-related	IL32							ARMC1	0.251687	0.474	0.131	1.58e-76	C5
MP40	PDAC-related	KLK11							COX6C	0.593881	0.995	0.805	2.36e-76	C5
MP40	PDAC-related	KRT16							LAMTOR1	0.445174	0.836	0.383	4.68e-76	C5
MP40	PDAC-related	KRT17							TMEM179B	0.438353	0.735	0.306	1.98e-75	C5
MP40	PDAC-related	LDLR							APRT	0.588941	0.951	0.608	2.85e-75	C5
MP40	PDAC-related	MALL							ATP5G2	0.578241	0.962	0.619	3.93e-75	C5
MP40	PDAC-related	MMP7							BANF1	0.44818	0.864	0.377	4.41e-75	C5
MP40	PDAC-related	RAB11FIP1							ANAPC13	0.308659	0.615	0.214	4.95e-75	C5
MP40	PDAC-related	SLC16A3							TMEM176B	0.45905	0.819	0.34	4.98e-75	C5
MP40	PDAC-related	TFF2							PSMD4	0.438855	0.845	0.387	2.04e-74	C5
MP40	PDAC-related	CEACAM5							ZC3H15	0.503564	0.873	0.439	2.69e-74	C5
MP40	PDAC-related	MUC5AC							IFITM3	0.744672	0.948	0.568	2.91e-74	C5
MP40	PDAC-related	SDCBP2							SPCS1	0.524678	0.913	0.483	4.15e-74	C5
MP40	PDAC-related	SMIM5							MIEN1	0.381838	0.772	0.331	6.1e-74	C5
MP40	PDAC-related	ISG15							NOC2L	0.285473	0.646	0.223	2.87e-73	C5
MP40	PDAC-related	SLC2A1							IMPDH2	0.49191	0.805	0.364	2.97e-73	C5
MP40	PDAC-related	LRRC8A							PSMB5	0.44681	0.817	0.338	7.18e-73	C5
MP40	PDAC-related	MT1X							AKR1A1	0.484305	0.927	0.48	9.19e-73	C5
MP41	Unassigned	DST							44089	0.44305	0.798	0.36	1.18e-72	C5
MP41	Unassigned	KMT2A							LCN2	1.0181	0.908	0.504	1.39e-72	C5
MP41	Unassigned	MALAT1							ATRAID	0.42105	0.784	0.329	1.39e-72	C5
MP41	Unassigned	MIR6515							HNMT	0.316082	0.688	0.26	5.17e-72	C5
MP41	Unassigned	AKAP9							SQSTM1	0.683575	0.937	0.586	5.53e-72	C5
MP41	Unassigned	ATRX							DUSP23	0.333858	0.7	0.275	1.14e-71	C5
MP41	Unassigned	GOLGB1							BTF3	0.578923	0.948	0.611	1.29e-71	C5
MP41	Unassigned	ZBTB20							MAGOH	0.327736	0.709	0.276	1.3e-71	C5
MP41	Unassigned	EIF3A							PMVK	0.299824	0.709	0.275	1.59e-71	C5
MP41	Unassigned	MIR3648-1							TMEM97	0.414849	0.683	0.264	1.98e-71	C5
MP41	Unassigned	ANKRD12							CNN3	0.264677	0.378	0.087	2.53e-71	C5
MP41	Unassigned	GOLGA4							ABHD14B	0.369482	0.725	0.297	2.73e-71	C5
MP41	Unassigned	HNRNPU							SDHB	0.374562	0.688	0.279	3.89e-71	C5
MP41	Unassigned	HSP90B2P							DPP7	0.307634	0.777	0.309	3.98e-71	C5
MP41	Unassigned	PRRC2C							SLMO2	0.370681	0.683	0.276	2e-70	C5
MP41	Unassigned	RRBP1							HNRNPF	0.495587	0.84	0.407	2e-70	C5
MP41	Unassigned	TTC3							CTSA	0.37294	0.798	0.357	3.63e-70	C5
MP41	Unassigned	CFLAR							TMED10	0.459527	0.854	0.398	4.1e-70	C5
MP41	Unassigned	DDX24							TAF9	0.331154	0.697	0.276	5.11e-70	C5
MP41	Unassigned	EPRS							RAMP1	0.368531	0.533	0.161	5.6e-70	C5
MP41	Unassigned	FNDC3B							SSR3	0.456565	0.85	0.389	6.42e-70	C5
MP41	Unassigned	HSP90B3P							DRAM2	0.307324	0.582	0.206	7.43e-70	C5
MP41	Unassigned	IRF4							ITPA	0.337804	0.735	0.301	1.23e-69	C5
MP41	Unassigned	MLEC							NSMCE1	0.263703	0.601	0.209	1.24e-69	C5
MP41	Unassigned	MT-ND6							DPM2	0.306398	0.692	0.27	1.31e-69	C5
MP41	Unassigned	NCL							MANBAL	0.253798	0.538	0.176	1.59e-69	C5
MP41	Unassigned	NEAT1							SMDT1	0.394167	0.812	0.376	1.84e-69	C5
MP41	Unassigned	NEB							ERP44	0.434387	0.728	0.307	3.11e-69	C5
MP41	Unassigned	PNISR							ACTG1	0.737203	0.998	0.857	4.17e-69	C5
MP41	Unassigned	PNRC1							C14orf1	0.347965	0.641	0.236	6.36e-69	C5
MP41	Unassigned	SNORD18B							HAX1	0.335312	0.688	0.277	1.6e-68	C5
MP41	Unassigned	UBXN4							TMX2	0.32791	0.61	0.224	1.77e-68	C5
MP41	Unassigned	AC010343.1							HTATIP2	0.404289	0.77	0.336	2.01e-68	C5
MP41	Unassigned	BPTF							CHCHD3	0.276952	0.533	0.177	3.63e-68	C5
MP41	Unassigned	CCDC69							ENO1	0.638087	0.92	0.572	4.23e-68	C5
MP41	Unassigned	CEP350							UROS	0.267125	0.54	0.182	1.24e-67	C5
MP41	Unassigned	DDX5							MRPS33	0.355459	0.749	0.318	1.35e-67	C5
MP41	Unassigned	EIF5B							MED30	0.273048	0.601	0.211	3.68e-67	C5
MP41	Unassigned	GLCCI1							REEP5	0.323446	0.711	0.29	3.7e-67	C5
MP41	Unassigned	HIPK2							CHCHD1	0.297886	0.697	0.28	3.92e-67	C5
MP41	Unassigned	KMT2C							DPM1	0.312028	0.615	0.227	7.35e-67	C5
MP41	Unassigned	LUC7L3							HMGN2	0.602899	0.876	0.447	1.3e-66	C5
MP41	Unassigned	MEF2C							EIF3F	0.499368	0.866	0.416	2.1e-66	C5
MP41	Unassigned	PDIA4							MRPL13	0.405038	0.791	0.331	3.05e-66	C5
MP41	Unassigned	SNORD55							PSMA3	0.468334	0.793	0.362	4.13e-66	C5
MP41	Unassigned	SNORD68							CYB5B	0.422591	0.643	0.256	5.1e-66	C5
MP41	Unassigned	SON							CAPZB	0.405174	0.786	0.373	7e-66	C5
MP41	Unassigned	UTRN							TCEB1	0.476228	0.862	0.427	7.98e-66	C5
MP41	Unassigned	ZBTB38							EEF1B2	0.551862	0.984	0.752	9.69e-66	C5
MP41	Unassigned	XIST							SDHD	0.347507	0.709	0.292	1e-65	C5
MP5	Stress	ATF3							NDUFA5	0.319676	0.742	0.311	4.54e-65	C5
MP5	Stress	EGR1							DERL1	0.28514	0.606	0.225	6.05e-65	C5
MP5	Stress	FOS							MPC2	0.456144	0.864	0.415	6.94e-65	C5
MP5	Stress	PPP1R15A							RNF114	0.38333	0.664	0.279	9.93e-65	C5
MP5	Stress	JUN							PABPC1	0.524245	0.998	0.799	1.07e-64	C5
MP5	Stress	DUSP1							POLR2F	0.30336	0.7	0.281	1.52e-64	C5
MP5	Stress	JUNB							NDUFC2	0.483411	0.908	0.485	2.04e-64	C5
MP5	Stress	FOSB							AIG1	0.260904	0.488	0.157	3.25e-64	C5
MP5	Stress	IER2							TCEA1	0.356205	0.791	0.351	4.45e-64	C5
MP5	Stress	GADD45B							POLR1D	0.423471	0.836	0.414	4.71e-64	C5
MP5	Stress	BTG2							TSTD1	0.404417	0.838	0.394	1.41e-63	C5
MP5	Stress	ZFP36							ZNF593	0.365982	0.789	0.364	1.68e-63	C5
MP5	Stress	DNAJB1							DCTPP1	0.327004	0.725	0.295	1.93e-63	C5
MP5	Stress	NR4A1							MRPS25	0.271015	0.662	0.253	5.1e-63	C5
MP5	Stress	SERTAD1							FAM204A	0.252034	0.561	0.2	7.82e-63	C5
MP5	Stress	DDIT3							NPM1	0.568904	0.937	0.572	9.33e-63	C5
MP5	Stress	KLF6							HSPA8	0.605138	0.934	0.568	1.32e-62	C5
MP5	Stress	NFKBIA							ESD	0.356383	0.728	0.296	2.35e-62	C5
MP5	Stress	HSPA1A							ADCK3	0.250907	0.542	0.185	2.65e-62	C5
MP5	Stress	HSPA1B							PPAP2C	0.429466	0.777	0.373	4.14e-62	C5
MP5	Stress	CYR61							APOA1BP	0.313723	0.725	0.305	5.07e-62	C5
MP5	Stress	MAFF							NPC2	0.48916	0.913	0.481	1.06e-61	C5
MP5	Stress	NFKBIZ							ZNF706	0.510831	0.901	0.491	1.99e-61	C5
MP5	Stress	IER3							ENY2	0.450617	0.92	0.531	3.83e-61	C5
MP5	Stress	CCNL1							ZNF511	0.299626	0.552	0.2	7.87e-61	C5
MP5	Stress	MCL1							NUDC	0.379544	0.786	0.368	2.07e-60	C5
MP5	Stress	RHOB							C9orf142	0.339418	0.775	0.349	2.53e-60	C5
MP5	Stress	SOCS3							MYC	0.342633	0.671	0.264	2.78e-60	C5
MP5	Stress	IRF1							LSM3	0.389403	0.796	0.368	6.15e-60	C5
MP5	Stress	CDKN1A							PSAP	0.427911	0.911	0.509	6.86e-60	C5
MP5	Stress	HES1							SCCPDH	0.281513	0.594	0.224	8.61e-60	C5
MP5	Stress	ID2							ILF2	0.357661	0.718	0.302	8.84e-60	C5
MP5	Stress	KLF4							ATP6V0E1	0.432494	0.859	0.44	1.09e-59	C5
MP5	Stress	KLF10							CHMP4C	0.301087	0.669	0.277	1.29e-59	C5
MP5	Stress	CXCL2							NFIA	0.250144	0.507	0.168	1.48e-59	C5
MP5	Stress	ID1							PARK7	0.448655	0.859	0.439	1.95e-59	C5
MP5	Stress	TOB1							TXN2	0.311663	0.77	0.355	2.23e-59	C5
MP5	Stress	TRIB1							APEX1	0.391014	0.784	0.356	3.06e-59	C5
MP5	Stress	HSPH1							CCT7	0.363215	0.73	0.312	9.76e-59	C5
MP5	Stress	RASD1							ARPC4	0.294001	0.681	0.287	9.88e-59	C5
MP5	Stress	SAT1							CNBP	0.444103	0.843	0.404	1.25e-58	C5
MP5	Stress	DDIT4							YIF1A	0.376853	0.803	0.359	1.3e-58	C5
MP5	Stress	EGR2							NSFL1C	0.277122	0.646	0.262	1.33e-58	C5
MP5	Stress	HERPUD1							PFDN2	0.446248	0.836	0.421	2.05e-58	C5
MP5	Stress	PLK2							HIGD2A	0.36641	0.817	0.397	2.23e-58	C5
MP5	Stress	DNAJA1							TMEM9B	0.283217	0.57	0.219	2.32e-58	C5
MP5	Stress	HSPA6							NOB1	0.308057	0.61	0.241	3.46e-58	C5
MP5	Stress	PMAIP1							ARPC1A	0.390098	0.796	0.365	6.29e-58	C5
MP5	Stress	CITED2							SELM	0.369766	0.472	0.157	7.05e-58	C5
MP5	Stress	ID3							GDI2	0.35186	0.728	0.321	8.27e-58	C5
MP6	Hypoxia	NDRG1							GS1-251I9.4	0.290068	0.751	0.342	1.84e-57	C5
MP6	Hypoxia	BNIP3							ATP5C1	0.496922	0.831	0.419	2.13e-57	C5
MP6	Hypoxia	SLC2A1							GNB2L1	0.448246	0.995	0.861	2.55e-57	C5
MP6	Hypoxia	P4HA1							NDUFAB1	0.415176	0.869	0.419	4.95e-57	C5
MP6	Hypoxia	VEGFA							TSPAN15	0.252509	0.615	0.243	5.56e-57	C5
MP6	Hypoxia	ENO2							DAP3	0.274593	0.676	0.284	5.88e-57	C5
MP6	Hypoxia	ADM							ALG5	0.314828	0.674	0.277	8.58e-57	C5
MP6	Hypoxia	HILPDA							MGST3	0.592562	0.908	0.533	8.59e-57	C5
MP6	Hypoxia	PGK1							MRPL41	0.448688	0.932	0.551	2.46e-56	C5
MP6	Hypoxia	BNIP3L							MRPL48	0.254884	0.577	0.22	2.51e-56	C5
MP6	Hypoxia	FAM162A							TMEM219	0.335449	0.831	0.401	2.75e-56	C5
MP6	Hypoxia	PLOD2							PRR15L	0.343388	0.697	0.299	5.05e-56	C5
MP6	Hypoxia	EGLN3							SAR1A	0.317651	0.624	0.259	8.5e-56	C5
MP6	Hypoxia	LDHA							PYURF	0.264669	0.681	0.281	1.07e-55	C5
MP6	Hypoxia	MT1X							WASF2	0.317081	0.707	0.308	1.63e-55	C5
MP6	Hypoxia	NRN1							ACP1	0.365251	0.843	0.402	1.94e-55	C5
MP6	Hypoxia	DDIT4							SERBP1	0.454567	0.923	0.552	2.17e-55	C5
MP6	Hypoxia	DDIT3							MEAF6	0.25072	0.678	0.273	3.41e-55	C5
MP6	Hypoxia	ERO1A							KIF5B	0.508449	0.803	0.42	1.11e-54	C5
MP6	Hypoxia	ANGPTL4							CCT3	0.411282	0.864	0.434	1.63e-54	C5
MP6	Hypoxia	IGFBP3							JTB	0.45899	0.911	0.513	2.69e-54	C5
MP6	Hypoxia	PFKP							GABARAPL2	0.33172	0.782	0.352	2.72e-54	C5
MP6	Hypoxia	INSIG2							YTHDF2	0.264987	0.622	0.255	9.85e-54	C5
MP6	Hypoxia	NDUFA4L2							TMED9	0.354611	0.775	0.374	1.19e-53	C5
MP6	Hypoxia	PDK1							FAM162A	0.381936	0.808	0.403	1.85e-53	C5
MP6	Hypoxia	CA9							SH3YL1	0.357059	0.775	0.352	6.75e-53	C5
MP6	Hypoxia	AKAP12							CHCHD7	0.28126	0.756	0.346	6.76e-53	C5
MP6	Hypoxia	C4ORF3							ATP5H	0.443061	0.913	0.508	9.77e-53	C5
MP6	Hypoxia	IGFBP5							TPI1	0.500938	0.967	0.69	1.33e-52	C5
MP6	Hypoxia	GBE1							ADRM1	0.361373	0.784	0.387	1.98e-52	C5
MP6	Hypoxia	LGALS3							NDUFA8	0.351953	0.674	0.307	2.37e-52	C5
MP6	Hypoxia	TMEM45A							SYPL1	0.299489	0.716	0.32	2.66e-52	C5
MP6	Hypoxia	WSB1							CYBA	0.413988	0.984	0.774	3.39e-52	C5
MP6	Hypoxia	GPI							SEC61B	0.475812	0.927	0.523	4.38e-52	C5
MP6	Hypoxia	S100A10							MRPL11	0.295128	0.678	0.294	6.06e-52	C5
MP6	Hypoxia	SLC16A3							AHCY	0.311339	0.648	0.282	7.44e-52	C5
MP6	Hypoxia	EPB41L4A-AS1							APH1A	0.318123	0.763	0.35	1.17e-51	C5
MP6	Hypoxia	ALDOA							MGST1	0.40034	0.822	0.368	2.02e-51	C5
MP6	Hypoxia	ANKRD37							GSTA1	0.409894	0.589	0.229	2.34e-51	C5
MP6	Hypoxia	CAV1							PHB2	0.32895	0.763	0.357	2.86e-51	C5
MP6	Hypoxia	AK4							COPZ1	0.290356	0.669	0.295	3.01e-51	C5
MP6	Hypoxia	DNAJB9							PSMD3	0.264106	0.664	0.288	6.55e-51	C5
MP6	Hypoxia	ERRFI1							SNRPB	0.463441	0.899	0.494	8.44e-51	C5
MP6	Hypoxia	MT2A							MRP63	0.345678	0.862	0.456	1.53e-50	C5
MP6	Hypoxia	SLC3A2							CMPK1	0.410284	0.84	0.425	1.9e-50	C5
MP6	Hypoxia	VIM							PHPT1	0.373778	0.908	0.521	1.92e-50	C5
MP6	Hypoxia	ENO1							NDUFA10	0.285677	0.73	0.34	2.36e-50	C5
MP6	Hypoxia	PFKFB3							PPP1R1B	0.377824	0.826	0.411	2.38e-50	C5
MP6	Hypoxia	HK2							C6orf48	0.295927	0.735	0.337	2.9e-50	C5
MP6	Hypoxia	CA12							LEPROT	0.253699	0.519	0.202	3.22e-50	C5
MP7	Stress (in vitro)	DDIT3							POMP	0.444473	0.908	0.506	3.28e-50	C5
MP7	Stress (in vitro)	SLC3A2							CDC42	0.447264	0.857	0.474	3.44e-50	C5
MP7	Stress (in vitro)	TRIB3							SAP18	0.387163	0.92	0.542	3.45e-50	C5
MP7	Stress (in vitro)	ASNS							ERGIC3	0.405274	0.885	0.498	3.75e-50	C5
MP7	Stress (in vitro)	HERPUD1							TOMM20	0.420318	0.85	0.462	4.2e-50	C5
MP7	Stress (in vitro)	PPP1R15A							C9orf16	0.410966	0.934	0.572	5.67e-50	C5
MP7	Stress (in vitro)	EPB41L4A-AS1							HMGN3	0.284566	0.65	0.277	5.95e-50	C5
MP7	Stress (in vitro)	SNHG12							SF3B14	0.409298	0.847	0.442	7.08e-50	C5
MP7	Stress (in vitro)	GARS							RPN2	0.3994	0.808	0.404	9.49e-50	C5
MP7	Stress (in vitro)	GADD45A							UBE2I	0.293312	0.756	0.352	1.1e-49	C5
MP7	Stress (in vitro)	MTHFD2							CLNS1A	0.290706	0.714	0.307	1.36e-49	C5
MP7	Stress (in vitro)	XBP1							CPNE3	0.297195	0.674	0.294	1.6e-49	C5
MP7	Stress (in vitro)	CEBPG							MRPS26	0.251799	0.711	0.32	1.9e-49	C5
MP7	Stress (in vitro)	TAF1D							MRPS34	0.333964	0.843	0.43	3.52e-49	C5
MP7	Stress (in vitro)	NUPR1							ARRDC1	0.262912	0.695	0.314	4.99e-49	C5
MP7	Stress (in vitro)	SARS							COA4	0.316688	0.779	0.374	6.25e-49	C5
MP7	Stress (in vitro)	SNHG8							LINC00493	0.305577	0.859	0.435	7.49e-49	C5
MP7	Stress (in vitro)	ZFAS1							SIVA1	0.322291	0.761	0.36	9.85e-49	C5
MP7	Stress (in vitro)	DDIT4							CD47	0.34923	0.681	0.305	1.38e-48	C5
MP7	Stress (in vitro)	PHGDH							ANXA4	0.488147	0.911	0.522	1.38e-48	C5
MP7	Stress (in vitro)	SHMT2							FKBP4	0.269842	0.669	0.295	1.45e-48	C5
MP7	Stress (in vitro)	TXNIP							MLF2	0.306011	0.718	0.339	9.78e-48	C5
MP7	Stress (in vitro)	ATF4							OSTC	0.328087	0.763	0.353	1.14e-47	C5
MP7	Stress (in vitro)	HSPA5							HINT1	0.420635	0.958	0.634	1.88e-47	C5
MP7	Stress (in vitro)	GDF15							LACTB2	0.278612	0.65	0.29	3.01e-47	C5
MP7	Stress (in vitro)	CARS							IMP4	0.255633	0.671	0.308	3.96e-47	C5
MP7	Stress (in vitro)	MAP1LC3B							MRPL50	0.25893	0.61	0.258	4e-47	C5
MP7	Stress (in vitro)	SQSTM1							VDAC1	0.426716	0.899	0.504	1.09e-46	C5
MP7	Stress (in vitro)	YARS							TMEM141	0.32161	0.824	0.427	3.1e-46	C5
MP7	Stress (in vitro)	DNAJB9							EBNA1BP2	0.279573	0.662	0.297	3.13e-46	C5
MP7	Stress (in vitro)	PSAT1							NAP1L1	0.347248	0.601	0.261	8.02e-46	C5
MP7	Stress (in vitro)	GADD45B							DDX21	0.361151	0.894	0.527	1.22e-45	C5
MP7	Stress (in vitro)	ATF3							NDUFA6	0.299969	0.8	0.41	1.31e-45	C5
MP7	Stress (in vitro)	SNHG15							AP2M1	0.344724	0.735	0.368	1.66e-45	C5
MP7	Stress (in vitro)	RSRC2							MRFAP1	0.265324	0.714	0.324	1.85e-45	C5
MP7	Stress (in vitro)	CEBPB							EIF6	0.397918	0.904	0.505	2.01e-45	C5
MP7	Stress (in vitro)	ARF4							NUTF2	0.298418	0.735	0.343	3.65e-45	C5
MP7	Stress (in vitro)	EIF1B							RAB25	0.354558	0.822	0.408	5.24e-45	C5
MP7	Stress (in vitro)	OSER1							DPY30	0.25318	0.746	0.345	6.02e-45	C5
MP7	Stress (in vitro)	BTG1							COX8A	0.450081	0.972	0.701	1.17e-44	C5
MP7	Stress (in vitro)	SNHG7							SLC3A2	0.369458	0.69	0.32	1.21e-44	C5
MP7	Stress (in vitro)	WARS							LYPLA1	0.276649	0.697	0.323	1.31e-44	C5
MP7	Stress (in vitro)	ZFAND2A							EIF5	0.313865	0.862	0.455	6.38e-44	C5
MP7	Stress (in vitro)	C6ORF48							UBE2N	0.255214	0.575	0.247	6.71e-44	C5
MP7	Stress (in vitro)	STC2							PSMB7	0.375673	0.822	0.43	1.71e-43	C5
MP7	Stress (in vitro)	ZNF622							SRPRB	0.256022	0.587	0.254	2.26e-43	C5
MP7	Stress (in vitro)	HSPA9							TMEM14B	0.276225	0.791	0.368	2.27e-43	C5
MP7	Stress (in vitro)	PDRG1							NHP2L1	0.341661	0.869	0.47	3.42e-43	C5
MP7	Stress (in vitro)	UPP1							EIF3A	0.361933	0.824	0.447	6.92e-43	C5
MP7	Stress (in vitro)	CCDC174							COA3	0.334988	0.805	0.413	7.64e-43	C5
MP8	Proteasomal degradation	PSMA3							CALM2	0.448728	0.96	0.68	1.04e-42	C5
MP8	Proteasomal degradation	PSMC4							HIGD1A	0.262414	0.66	0.316	1.86e-42	C5
MP8	Proteasomal degradation	MDH1							HM13	0.261969	0.716	0.345	2e-42	C5
MP8	Proteasomal degradation	PRDX1							PTGES3	0.343024	0.84	0.436	3.09e-42	C5
MP8	Proteasomal degradation	PSMA4							SUCLG1	0.293086	0.735	0.356	7.72e-42	C5
MP8	Proteasomal degradation	PSMC2							DECR1	0.283909	0.744	0.345	1.13e-41	C5
MP8	Proteasomal degradation	EIF4A3							HSPA1A	0.406147	0.791	0.415	1.36e-41	C5
MP8	Proteasomal degradation	MRPL13							C8orf59	0.375155	0.871	0.477	2.34e-41	C5
MP8	Proteasomal degradation	PGK1							NME1	0.338817	0.775	0.377	2.38e-41	C5
MP8	Proteasomal degradation	PSMB3							C14orf166	0.340851	0.819	0.424	3.07e-41	C5
MP8	Proteasomal degradation	PSME2							TPD52	0.436702	0.885	0.532	9.44e-41	C5
MP8	Proteasomal degradation	CCT8							EIF3K	0.375256	0.951	0.59	2.92e-40	C5
MP8	Proteasomal degradation	ANXA1							C10orf10	0.292473	0.35	0.108	3.51e-40	C5
MP8	Proteasomal degradation	DCAF13							RSL24D1	0.260785	0.751	0.357	5.37e-40	C5
MP8	Proteasomal degradation	PRMT1							C14orf2	0.333946	0.972	0.703	6.07e-40	C5
MP8	Proteasomal degradation	SSBP1							PGAM1	0.292219	0.695	0.343	6.08e-40	C5
MP8	Proteasomal degradation	PSMB1							PTMA	0.37096	1	0.958	9.93e-40	C5
MP8	Proteasomal degradation	LAPTM4A							AUP1	0.297817	0.843	0.459	1.17e-39	C5
MP8	Proteasomal degradation	PSMB6							ANXA11	0.395304	0.84	0.488	1.43e-39	C5
MP8	Proteasomal degradation	CCT5							IDH2	0.34101	0.805	0.407	2.11e-39	C5
MP8	Proteasomal degradation	NDUFS2							CCNI	0.285274	0.815	0.426	3.86e-39	C5
MP8	Proteasomal degradation	PDHA1							SNRPE	0.341705	0.873	0.459	1.06e-38	C5
MP8	Proteasomal degradation	CCT7							SSBP1	0.302761	0.805	0.423	1.68e-38	C5
MP8	Proteasomal degradation	CDC123							CIRBP	0.296194	0.845	0.471	2.76e-38	C5
MP8	Proteasomal degradation	CCNB1							CKLF	0.257054	0.617	0.285	4.59e-38	C5
MP8	Proteasomal degradation	PCMT1							RAD21	0.258723	0.742	0.364	1.32e-37	C5
MP8	Proteasomal degradation	POLR2G							MANF	0.395522	0.697	0.349	6.05e-37	C5
MP8	Proteasomal degradation	HSPA5							RPL37A	0.270481	1	0.983	1.84e-35	C5
MP8	Proteasomal degradation	XRCC6							RPL27A	0.273653	1	0.989	3.94e-35	C5
MP8	Proteasomal degradation	NDUFA9							SNRPD1	0.322113	0.89	0.492	6.1e-35	C5
MP8	Proteasomal degradation	DPM1							SEC11A	0.264727	0.805	0.385	7.26e-35	C5
MP8	Proteasomal degradation	SSB							RPL23A	0.277516	1	0.943	7.81e-35	C5
MP8	Proteasomal degradation	EIF3I							PHB	0.309475	0.815	0.47	2.09e-34	C5
MP8	Proteasomal degradation	MCTS1							DYNLRB1	0.251225	0.829	0.456	4.45e-34	C5
MP8	Proteasomal degradation	SLC3A2							PSMB3	0.294341	0.904	0.492	5.2e-34	C5
MP8	Proteasomal degradation	ECH1							SKP1	0.295972	0.904	0.525	7.01e-34	C5
MP8	Proteasomal degradation	PSMD13							NDUFA4	0.361459	0.977	0.689	4.43e-33	C5
MP8	Proteasomal degradation	TUBB4B							H3F3A	0.331097	0.995	0.815	6.08e-32	C5
MP8	Proteasomal degradation	SNRPB2							KRTCAP2	0.252447	0.885	0.498	1.59e-30	C5
MP8	Proteasomal degradation	DDX39A							PSMB1	0.272776	0.871	0.464	5.77e-30	C5
MP8	Proteasomal degradation	NQO1							YWHAZ	0.338867	0.96	0.645	1.17e-29	C5
MP8	Proteasomal degradation	EIF4A1							SLC25A5	0.314176	0.93	0.564	1.56e-29	C5
MP8	Proteasomal degradation	SPCS2							HSBP1	0.2596	0.864	0.48	1.64e-29	C5
MP8	Proteasomal degradation	IMPDH2							STMN1	0.373058	0.462	0.203	3.24e-29	C5
MP8	Proteasomal degradation	RTCB							SDF2L1	0.312839	0.683	0.375	4.58e-29	C5
MP8	Proteasomal degradation	GSTO1							LAMTOR4	0.256416	0.904	0.574	1.5e-27	C5
MP8	Proteasomal degradation	PDIA3							COMMD6	0.265453	0.925	0.564	2.48e-27	C5
MP8	Proteasomal degradation	PRDX2							COX5A	0.32522	0.951	0.629	7.87e-27	C5
[truncated: 52 more rows]
