# Supplementary material for: Deciphering of intra‐tumoural heterogeneity and the interplay between metastasis‐associated meta‐program and myofibroblasts in gastric cancer
Source: Clin Transl Med. 2025 Apr 28;15(5):e70319. doi: 10.1002/ctm2.70319 (PMC12035649; doi:10.1002/ctm2.70319)
Supplement: Supplementary file 13 — Supporting Information [file CTM2-15-e70319-s003.xlsx]

## Sheet: Antibodies
mIF
MUC1	huabio	ET1611-14
TFF1	PTG	13734-1-AP
MUC6	Bioss	BH0156
CD8	ZSGB-BIO	ZA-0508
RAC2	abmart	PC6154S
EGR1	PTG	22008-1-AP
FC
IL-7R	BD	557659
CXCR4	abmart	PC1011S
RAC2	abmart	PC6154S
WB
DCN	PTG	14667-1-AP
EGFR	Abcam	ab52894
FN1	PTG	15613-1-AP
PLXNB2	PTG	10602-1-AP
EGR1	PTG	22008-1-AP
SOX4	Abclonal	A22375
PLK2	PTG	15956-1-AP
ATF3	Sangon Biotech	D290111
HES1	Abclonal	A11718
p-AKT	CST	4060
AKT	CST	4691
p-ERK	CST	4370
ERK	CST	4695
p-MAPK	CST	4511
MAPK	CST	8690
p-PI3K	Abclonal	AP0854
PIK3R3	Abclonal	A3980
GAPDH	PTG	60004-1-Ig

## Sheet: siRNA
		Sequencening
		Sense(5'-3')	Antisense(5'-3')
	si-homo-EGR1-1	GAGGCAUACCAAGAUCCACUU	GUGGAUCUUGGUAUGCCUCUU
	si-homo-EGR1-2	GGCCUUUGCCACUCAGUCGGG	CGACUGAGUGGCAAAGGCCUU
	si-homo-TGFBR2-1	GACCUCAAGAGCUCCAAUAUCTT	GAUAUUGGAGCUCUUGAGGUCTT
	si-homo-TGFBR2-2	GUCGCUUUGCUGAGGUCUAUATT	UAUAGACCUCAGCAAAGCGACTT
	si-homo-GDF15-1	CCUCAGAGUUGCACUCCGATT	UCGGAGUGCAACUCUGAGGTT
	si-homo-GDF15-2	GGGUGUCGCUCCAGACCUATT	UAGGUCUGGAGCGACACCCTT

## Sheet: Primers
	Sequencening
	Forward Primer	Reverse Primer
COL1A1	GAGGGCCAAGACGAAGACATC	CAGATCACGTCATCGCACAAC
CXCL12	ATTCTCAACACTCCAAACTGTGC	ACTTTAGCTTCGGGTCAATGC
DCN	ATGAAGGCCACTATCATCCTCC	GTCGCGGTCATCAGGAACTT
DPYSL3	AAACCCGCATGTTGGAAATGG	TGACCTTTGTGACGTAGAGAGG
EGFR	AGGCACGAGTAACAAGCTCAC	ATGAGGACATAACCAGCCACC
FAP	ATGAGCTTCCTCGTCCAATTCA	AATGAGAGCACTCACACTGAAG
FN1	GAGAATAAGCTGTACCATCGCAA	CGACCACATAGGAAGTCCCAG
IGFBP6	GAGGGGCTCAAACACTCTACG	CCATCCGATCCACACACCA
PLXNB2	TCTGGCAGGGTGCTATATGCT	GAAGGGCTTGTAGAAGATGTCAC
RSPO3	GCTGACTGTGATACCTGTTTCA	CCCTTCTTCGTGCATGGACTC
SFRP1	ACGTGGGCTACAAGAAGATGG	CAGCGACACGGGTAGATGG
WNT2B	CGGGACCACACCGTCTTTG	GCGAGTAATAGCGTGGACTAC
CSRNP2	AATGTACGCTTTGACCAGGTG	CATGCCCAGAGAGCTACCAC
EGR1	ACCCCTCTGTCTACTATTAAGGC	TGGGACTGGTAGCTGGTATTG
HES1	CCTGTCATCCCCGTCTACAC	CACATGGAGTCCGCCGTAA
IER3	CAGCCGCAGGGTTCTCTAC	GATCTGGCAGAAGACGATGGT
NR4A1	ATGCCCTGTATCCAAGCCC	GTGTAGCCGTCCATGAAGGT
PIK3R3	TACAATACGGTGTGGAGTATGGA	TCATTGGCTTAGGTGGCTTTG
PLK2	CCGTCGGTGTCCTTTTCAACA	CTCCACCATCCATGAGGTTCT
RASL11A	TATTCACGGCTGGTCTATGTCG	CACGCATTTGGACAGGGAATC
RND3	CCCTCTCTTACCCTGATTCGG	TGGCGTCTGCCTGTGATTG
SOX4	AGCGACAAGATCCCTTTCATTC	CGTTGCCGGACTTCACCTT
TAF4B	GGTCCGTTGATGTTGGTATCTC	ACTGTTTGAGGATTCGCTGGTA
ATF3	CCTCTGCGCTGGAATCAGTC	TTCTTTCTCGTCGCCTCTTTTT
